# Supplementary material for: Twelve-Month Antiretroviral Therapy Suppresses Plasma and Genital Viral Loads but Fails to Alter Genital Levels of Cytokines, in a Cohort of HIV-Infected Rwandan Women
Source: PLoS One. 2015 May 26;10(5):e0127201. doi: 10.1371/journal.pone.0127201 (PMC4444210; doi:10.1371/journal.pone.0127201)
Supplement: S1 Dataset — (XLSX) [file pone.0127201.s001.xlsx]

## Sheet: Sheet1
patient codes	Treatment group	age	CVL load baseline	CVL load Month 12	Plasma VL baseline	Plasma VL M12	CD4 baseline	CD4 Month 12	A3G in CVL at baseline	BST2 in CVL at baseline	A3G in PBMCs at baseline	BST2 in PBMCs at Month 12	Hu IL-1b (39) Baseline	Hu IL-1ra (25) Baseline	Hu IL-2 (38) Baseline	Hu IL-6 (19) Baseline	Hu IL-8 (54) Baseline	Hu IL-10 (56) Baseline	Hu IL-12(p70) (75) Baseline	Hu IL-17 (76) Baseline	Hu G-CSF (57) Baseline	Hu IFN-g (21) Baseline	Hu IP-10 (48) Baseline	Hu MCP-1(MCAF) (53) Baseline	Hu MIP-1a (55) Baseline	Hu MIP-1b (18) Baseline	Hu RANTES (37) Baseline	Hu TNF-a (36) Baseline	Hu VEGF (45) Baseline	Hu IL-1a (63) Baseline	Hu IFN-a2 (20) Baseline	Hu IL-1b (39) Month12	Hu IL-1ra (25) Month12	Hu IL-2 (38)Month12	Hu IL-6 (19)Month12	Hu IL-8 (54)Month12	Hu IL-10 (56)Month12	Hu IL-12(p70) (75)Month12	Hu IL-17 (76)Month12	Hu G-CSF (57)Month12	Hu IFN-g (21)Month12	Hu IP-10 (48) Month12	Hu MCP-1(MCAF) (53) Month12	Hu MIP-1a (55) Month12	Hu MIP-1b (18) Month12	Hu RANTES (37) Month12	Hu TNF-a (36) Month12	Hu VEGF (45) Month12	Hu IL-1a (63) Month12
1	PENN	40		75.4	1370	2270	419	389					0.99	2544.65	OOR <	OOR <	16.5	OOR <	OOR <	OOR <	OOR <	OOR <	OOR <	OOR <	OOR <	*0.23	OOR <	OOR <	*51.09	OOR <	OOR <	138.08	16721.5	OOR <	OOR <	554.88	OOR <	OOR <	OOR <	46.7	OOR <	169.23	OOR <	OOR <	OOR <	16.73	OOR <	3246.7	342.49
2	PENN	47		20	20	20	238	509					1.79	18882	OOR <	*0.27	827.95	OOR <	OOR <	OOR <	40.02	OOR <	1148.76	13.02	OOR <	21.72	OOR <	OOR <	*86.03	OOR <	OOR <	34.89	OOR >	OOR <	OOR <	6612.34	OOR <	OOR <	OOR <	57.3	OOR <	2969.43	0.86	OOR <	OOR <	OOR <	OOR <	2771.1	OOR <
3	PENN	36		20	2260	115000	318	361					OOR <	66875.7	OOR <	OOR <	25.74	OOR <	OOR <	OOR <	OOR <	OOR <	747.69	OOR <	OOR <	*0.33	OOR <	OOR <	*9.81	OOR <	OOR <	OOR <	74267	OOR <	OOR <	407.85	OOR <	OOR <	OOR <	3.28	OOR <	4463.15	OOR <	OOR <	OOR <	OOR <	OOR <	470.63	OOR <
4	PENN	38		1190	1050	2100	397						5.9	31477.7	OOR <	OOR <	12.89	OOR <	OOR <	OOR <	OOR <	OOR <	OOR <	OOR <	OOR <	*0.17	OOR <	OOR <	728.48	*0.39	OOR <	149.3	OOR >	OOR <	OOR <	3958.79	OOR <	OOR <	OOR <	21.5	OOR <	69356.9	10.14	OOR <	OOR <	0.95	OOR <	8439.29	91.32
5	PENN	28		20	300	312	521	538					*0.00	*587882.12	0.5	OOR <	271.53	OOR <	OOR <	OOR <	OOR <	OOR <	14623.8	25.54	OOR <	*0.57	OOR <	OOR <	2904.11	OOR <	OOR <	OOR <	73793.1	OOR <	OOR <	OOR <	OOR <	OOR <	OOR <	OOR <	OOR <	OOR <	OOR <	OOR <	OOR <	OOR <	OOR <	804.8	OOR <
6	PENN	25		20	32300	35400	458	293	12000	13			0.21	*153925.60	OOR <	*0.03	57.66	OOR <	OOR <	OOR <	2.93	OOR <	2495.7	0.55	OOR <	1.85	OOR <	OOR <	*94.79	OOR <	OOR <
7	PENN	28	20	67.4	1480		541						0.66	129487	OOR <	11.54	2397.54	OOR <	OOR <	OOR <	743.12	OOR <	4288.66	21.74	OOR <	*0.29	OOR <	OOR <	4669.54	OOR <	OOR <
8	PENN	37	20	20	4940	24800	319	311					16.96	*402045.16	0.28	OOR <	6080.24	OOR <	OOR <	OOR <	OOR <	OOR <	5789.11	0.34	OOR <	*1.00	OOR <	OOR <	1520.06	*1.85	28.03	OOR <	30680.5	OOR <	OOR <	33.8	OOR <	OOR <	OOR <	244.05	OOR <	1632.77	14.6	OOR <	OOR <	OOR <	OOR <	OOR <	OOR <
9	PENN	50			61300		519	490
10	PENN	43	384	84.4	35400		457	318					OOR <	50525.9	3.11	OOR <	37.62	OOR <	OOR <	OOR <	*0.30	OOR <	2890.47	109.64	OOR <	*0.66	OOR <	OOR <	7959.46	OOR <	21.08	OOR <	28073.8	OOR <	OOR <	727.74	OOR <	OOR <	OOR <	OOR <	OOR <	422.51	OOR <	OOR <	1.68	18.73	OOR <	OOR <	OOR <
11	PENN	39	20	20	5540	10900	321	443					385.16	*414831.40	OOR <	OOR <	15275.5	OOR <	OOR <	OOR <	118.56	OOR <	58716.7	26.95	OOR <	1.52	1.51	OOR <	13479.1	25.44	5.01	359.86	13503.5	OOR <	OOR <	686.9	OOR <	OOR <	OOR <	OOR <	OOR <	OOR <	OOR <	OOR <	OOR <	OOR <	OOR <	702.58	700.35
12	PENN	29	20	20	83500	387000	485		32300	82			0.6	76088.9	OOR <	1.72	261.18	OOR <	OOR <	OOR <	26.24	OOR <	1503.88	1.71	OOR <	*1.28	OOR <	OOR <	OOR <	OOR <	OOR <	164.44	19931.6	OOR <	190.04	1499.2	OOR <	OOR <	OOR <	713.27	OOR <	876.08	0.78	OOR <	19.19	OOR <	OOR <	453.07	OOR <
13	PENN	32	20	20	20200	175000	471	287	17100	0			5.19	*339276.74	OOR <	3.91	9532.91	OOR <	OOR <	OOR <	108.81	OOR <	48160.9	1.4	OOR <	*0.35	OOR <	OOR <	16395.4	47.5	OOR <	OOR <	OOR >	OOR <	OOR <	105.93	OOR <	OOR <	OOR <	OOR <	OOR <	3346.13	1.37	OOR <	OOR <	OOR <	OOR <	1200.12	OOR <
14	PENN	0	20	20	16300	165000	629	407	2810				354.25	OOR >	OOR <	187.52	20459.4	OOR <	OOR <	OOR <	246.71	OOR <	*2.1762E+006	170.97	OOR <	4.3	6.99	OOR <	7760	66.87	OOR <	3.82	17096.8	OOR <	OOR <	287.98	OOR <	OOR <	OOR <	OOR <	OOR <	354.81	OOR <	OOR <	OOR <	OOR <	OOR <	3618.83	OOR <
15	PENN	30	5080		29000		232						2.88	44039.6	0.03	2.17	1540.94	OOR <	OOR <	OOR <	154.37	OOR <	736.9	54.09	OOR <	4.43	OOR <	OOR <	236.27	OOR <	OOR <
16	PENN	44			93		376
17	PENN	36	304	184	50700	177000	359	325					72.69	*141814.30	OOR <	*0.15	10433	OOR <	OOR <	OOR <	84.9	OOR <	77365.1	5.39	1.19	12.35	5.43	OOR <	6102.26	92.97	5.01	0.18	41921.6	OOR <	3.05	272.18	OOR <	OOR <	OOR <	195.8	OOR <	12015.4	OOR <	OOR <	OOR <	OOR <	OOR <	4250.38	OOR <
18	PENN	56		726	46900	78900	392	291					2.33	*158355.26	0.46	OOR <	1632.74	OOR <	OOR <	OOR <	OOR <	OOR <	993.9	0.55	0.86	4.61	0.75	OOR <	1871.53	13.72	12.05	1.51	OOR >	OOR <	4.64	125.19	OOR <	OOR <	OOR <	6.41	OOR <	5928.58	1.13	OOR <	2.43	OOR <	OOR <	629.37	OOR <
19	PENN	24			20		528						7.23	*413887.98	OOR <	OOR <	1366.15	OOR <	OOR <	OOR <	70.58	OOR <	5670.51	OOR <	OOR <	*0.45	OOR <	OOR <	8011.12	349.83	OOR <
20	PENN	31		20	3300	10100	378	418					OOR <	92023.9	6.11	OOR <	20.03	OOR <	OOR <	OOR <	OOR <	OOR <	1903.21	5.14	*0.20	*0.73	OOR <	OOR <	608.71	*0.05	12.05	0.39	OOR >	OOR <	OOR <	94.03	OOR <	OOR <	OOR <	3.88	OOR <	93.69	OOR <	OOR <	OOR <	OOR <	OOR <	383.75	OOR <
21	PENN	44	20	20	1260	2360	464	357					152.85	*196083.61	3.14	6.84	846.01	OOR <	OOR <	OOR <	350.81	OOR <	OOR <	OOR <	OOR <	*1.14	OOR <	OOR <	6168.69	166.61	5.01	0.11	71383.9	0.66	0.46	371.58	OOR <	OOR <	OOR <	45.61	OOR <	6146.43	OOR <	OOR <	*0.48	OOR <	OOR <	3921.56	5.87
22	PENN	40			3240		468
23	PENN	24		20	5710	18400	785	618					525.83	*205250.05	OOR <	*0.10	4994.2	OOR <	OOR <	OOR <	211.21	OOR <	23635.3	15.01	OOR <	*0.30	OOR <	OOR <	25570.3	1948.73	OOR <	559.99	*361332.02	OOR <	2.28	*32722.02	OOR <	OOR <	OOR <	3195.85	OOR <	12298.8	12.87	8.4	*1.03	1.02	OOR <	2827.1	143.79
24	PENN	41	20	20	355	205	952	1086	64300	298			0.31	83340.5	2.34	1.16	720.33	OOR <	OOR <	OOR <	1.3	OOR <	1063.45	65.4	OOR <	6.73	OOR <	OOR <	2589.02	*4.36	9.01	0.21	*199491.27	OOR <	2.54	261.82	OOR <	OOR <	OOR <	8.56	OOR <	810.55	0.41	OOR <	*0.29	OOR <	OOR <	949.29	OOR <
25	PENN	39	20		30500	62100	2380	340																								11.84	OOR >	OOR <	OOR <	2041.81	OOR <	OOR <	OOR <	3.64	OOR <	596.84	1.16	OOR <	45.98	32.82	OOR <	*68.55	OOR <
26	PENN	35	20		28200		339						*0.00	25525.9	OOR <	OOR <	94.93	OOR <	OOR <	OOR <	15.55	OOR <	3409.33	4	OOR <	*0.29	OOR <	OOR <	748.61	OOR <	OOR <
27	PENN	32			21700		592		22600	47			6077.15	OOR >	OOR <	OOR <	7654.67	OOR <	OOR <	OOR <	OOR <	OOR <	OOR <	5.35	OOR <	OOR <	OOR <	OOR <	92370.4	3908.45	OOR <
28	PENN	24	20	20	54300	21900	847	627					0.22	78504.5	1.41	*0.01	1096.44	OOR <	OOR <	OOR <	42.35	OOR <	65460.5	6.01	OOR <	*0.56	OOR <	OOR <	4479.29	*0.72	OOR <
29	PENN	34	20	20	5640	857	656	491					OOR <	33593.3	OOR <	OOR <	17.86	OOR <	28.05	OOR <	129.74	OOR <	8679.91	126	OOR <	*0.24	120.01	OOR <	2661.99	*1.72	285.03	63.7	29811.6	OOR <	*0.01	290.97	OOR <	OOR <	OOR <	OOR <	OOR <	OOR <	OOR <	OOR <	*0.34	OOR <	OOR <	1423.12	85.94
30	PENN	31	20		20		294						75.33	*192615.79	OOR <	239.84	3734.08	*0.01	OOR <	OOR <	965.34	OOR <	250.33	4.23	OOR <	8.41	7.86	OOR <	1055.14	OOR <	OOR <
31	PENN	27	1100		185000		407						61.65	*199106.55	OOR <	8.6	470.01	OOR <	OOR <	OOR <	10.81	OOR <	1056.21	OOR <	OOR <	*1.22	OOR <	OOR <	404.18	28.65	OOR <
32	PENN	47	147.6	2660	4040	3660	536	961	4080	0			28.25	*253919.41	OOR <	OOR <	6900.26	OOR <	OOR <	OOR <	11.54	OOR <	859.92	OOR <	OOR <	*0.34	*0.00	OOR <	4288.5	108.4	OOR <
33	PENN	31	20	20	1340	1390	586						33	OOR >	2.89	OOR <	1185.27	OOR <	OOR <	OOR <	26.07	OOR <	376.34	OOR <	OOR <	*0.76	OOR <	OOR <	2153.74	544.52	OOR <
34	PENN	33	606		106000		263						144.16	30409.9	OOR <	401.84	696.46	*0.05	OOR <	OOR <	220.65	OOR <	66058.4	14.86	OOR <	29.57	0.82	OOR <	OOR <	OOR <	OOR <
35	PENN	35	20	8500	6660	178000	522	493					*0.07	5636.39	OOR <	OOR <	45.69	OOR <	OOR <	OOR <	1.51	OOR <	460.31	0.25	OOR <	*0.21	OOR <	OOR <	OOR <	OOR <	OOR <
36	PENN	29	20	338	522	2600	669	642					0.17	54178.8	OOR <	*0.12	176.38	OOR <	OOR <	OOR <	47.43	OOR <	1430.75	OOR <	OOR <	*0.44	OOR <	OOR <	926.94	*2.26	OOR <	103.68	126647	OOR <	8.36	2637.17	OOR <	OOR <	OOR <	95.29	OOR <	3919	*0.03	OOR <	29.34	OOR <	OOR <	1543.86	126.83
37	PENN	38			4780	8860	555	473																								1.36	93898.4	0.02	2.73	556.14	OOR <	OOR <	OOR <	89.56	OOR <	2252.01	OOR <	OOR <	*1.37	OOR <	OOR <	1824.23	*0.20
38	PENN	40	20		3350	18300	513	167	66500	32			*0.06	*648156.37	0.35	OOR <	257.34	OOR <	OOR <	OOR <	OOR <	OOR <	3804.23	0.7	OOR <	*1.04	OOR <	OOR <	273.24	OOR <	OOR <	*0.00	*208156.93	1.95	OOR <	47.09	OOR <	OOR <	OOR <	OOR <	OOR <	83.83	OOR <	OOR <	*0.54	OOR <	OOR <	2304.28	OOR <
39	PENN	25	20	20	133		583						*0.00	12081.4	2.47	35.73	82	OOR <	OOR <	OOR <	138.89	OOR <	956.97	0.67	OOR <	*0.60	OOR <	OOR <	790.38	OOR <	16.97
40	PENN	26			31400		348
41	PENN	35	20	20	31700	92900	509	384																								0.28	56573.6	OOR <	*0.12	196.91	OOR <	OOR <	OOR <	OOR <	OOR <	518.95	0.21	OOR <	3.09	1310.99	OOR <	596.14	OOR <
42	PENN	26	20	20	9170	2530	1318	940					4.02	62704.8	OOR <	9.2	855.34	OOR <	OOR <	OOR <	183.33	OOR <	21600	0.91	OOR <	*0.34	OOR <	OOR <	9338.74	15.64	OOR <
43	PENN	26	20		40.5		329		12400	250			OOR <	98482.4	OOR <	OOR <	18.49	OOR <	OOR <	OOR <	8.84	OOR <	1023.67	5.18	OOR <	*0.60	OOR <	OOR <	1024.65	OOR <	5.01
44	PENN	53	20	20	51.2	722	651	464					OOR <	OOR <	2.57	OOR <	95.38	OOR <	OOR <	OOR <	OOR <	OOR <	119.27	OOR <	OOR <	*1.27	OOR <	OOR <	OOR <	OOR <	OOR <	OOR <	18115.3	0.99	OOR <	48.5	OOR <	OOR <	OOR <	0.46	OOR <	1284.24	OOR <	OOR <	*0.45	OOR <	OOR <	538.43	18.73
45	PENN	42	20		7120	40100	561	465	13300	3			OOR <	6670.66	OOR <	OOR <	293.98	OOR <	OOR <	OOR <	2.26	OOR <	6519.94	1.87	OOR <	*0.41	OOR <	OOR <	124.14	*3.82	OOR <	15.24	25525.9	1.04	OOR <	118.81	OOR <	OOR <	OOR <	OOR <	OOR <	OOR <	OOR <	OOR <	*0.53	OOR <	OOR <	1037.33	27.08
46	PENN	22	20	236	2990	5020	482	778					4.7	OOR >	OOR <	11.74	2007.91	OOR <	OOR <	OOR <	190.24	OOR <	1002.02	1.16	OOR <	*0.59	OOR <	OOR <	2332.88	*4.15	OOR <	10.01	61225.7	OOR <	OOR <	68.15	OOR <	OOR <	OOR <	OOR <	OOR <	OOR <	OOR <	OOR <	*0.15	OOR <	OOR <	358.14	35.71
47	PENN	32	20	20	7120	13800	561	348	42900	62			664.64	OOR >	1.58	188.6	11375.6	OOR <	OOR <	OOR <	1131.69	165.03	47291	46.36	1.66	15.5	2.3	OOR <	11916.4	1078.71	19.1	18.1	40679.7	OOR <	OOR <	132.7	OOR <	OOR <	OOR <	65.14	OOR <	*20.14	OOR <	OOR <	*0.57	OOR <	OOR <	6732.93	711.12
48	PENN	36	20	20	1780	15200	518	571
49	PENN	23			20	20	717	633					0.76	72087.5	0.27	OOR <	128.67	OOR <	OOR <	OOR <	18.95	OOR <	4925.59	0.16	OOR <	*0.59	OOR <	OOR <	7608.2	23.92	12.05	3.16	*313233.38	OOR <	*0.15	299.36	OOR <	OOR <	OOR <	78.88	OOR <	634.97	0.65	OOR <	*0.18	OOR <	OOR <	2000.47	21.9
50	PENN	31	20		967	73.6	466	377					OOR <	31267	1.47	OOR <	92.25	OOR <	OOR <	OOR <	1474.9	OOR <	7269.85	68.18	OOR <	*0.71	OOR <	OOR <	702.58	*0.50	OOR <	9.8	51612.8	OOR <	OOR <	22.28	OOR <	OOR <	OOR <	OOR <	OOR <	OOR <	OOR <	OOR <	*0.17	OOR <	OOR <	OOR <	74.21
51	PENN												*0.00	47444.4	0.91	0.61	77.77	OOR <	OOR <	OOR <	4.12	OOR <	1067.07	OOR <	OOR <	*0.39	OOR <	OOR <	865.43	*0.64	28.03	*0.02	11658.5	OOR <	OOR <	OOR <	OOR <	OOR <	OOR <	OOR <	OOR <	OOR <	OOR <	OOR <	*0.28	OOR <	OOR <	164.7	12.35
52	PENN	30	1690		24200	20	472						2.42	*174647.11	6.2	*0.02	1227.3	OOR <	OOR <	OOR <	20.54	OOR <	480.9	OOR <	OOR <	*0.66	OOR <	OOR <	1124.49	6.02	28.03	2521.34	113313	OOR <	0.96	3761.28	OOR <	OOR <	OOR <	186.78	OOR <	OOR <	0.19	OOR <	15.93	OOR <	OOR <	1675.89	199.14
53	PENN	23	20		87.4	2450	467						18.34	8392.87	3.22	OOR <	211.03	OOR <	OOR <	OOR <	11.97	OOR <	OOR <	*0.07	0.37	*0.72	OOR <	OOR <	2026.27	19.42	16.97	*0.01	8568.89	0.58	OOR <	124.69	OOR <	OOR <	OOR <	OOR <	OOR <	112.04	23.97	OOR <	*0.45	OOR <	OOR <	988.07	*0.80
54	PENN	32			2260	4030	617						OOR <	32792.3	1.53	OOR <	12.23	OOR <	OOR <	OOR <	OOR <	OOR <	1627.05	0.78	OOR <	*0.57	OOR <	OOR <	4401.73	*0.74	OOR <	OOR <	7005.35	OOR <	OOR <	4.29	OOR <	OOR <	OOR <	OOR <	OOR <	119.27	OOR <	OOR <	*0.22	OOR <	OOR <	356.01	OOR <
55	PENN	23	400	20	3340		477		23900	21			447	*569852.97	OOR <	135.88	3995.7	*0.01	OOR <	OOR <	1728.96	OOR <	1476.62	72.77	OOR <	*1.08	OOR <	OOR <	36193	38.92	OOR <	59.72	OOR >	1.3	OOR <	1436.86	OOR <	OOR <	OOR <	14.94	OOR <	OOR <	OOR <	OOR <	*0.87	OOR <	OOR <	6045.6	82.16
56	PENN	31	20	20	312	441	548						*0.09	59333.3	1.3	*0.00	35.38	OOR <	OOR <	OOR <	28.07	OOR <	567.64	39.76	0.55	*0.50	186.73	OOR <	2769.41	*1.61	14.65	OOR <	30049.6	OOR <	OOR <	4.52	OOR <	OOR <	OOR <	OOR <	OOR <	OOR <	OOR <	OOR <	OOR <	OOR <	OOR <	OOR <	OOR <
57	PENN	45	20		20	237	450						OOR <	82553.3	6.67	OOR <	212.82	OOR <	OOR <	OOR <	489.52	OOR <	7157.26	9.9	*0.05	*0.65	OOR <	OOR <	2717.19	7.77	OOR <	85.35	*911151.10	OOR <	OOR <	122.72	OOR <	OOR <	OOR <	*0.02	OOR <	OOR <	OOR <	OOR <	*0.13	OOR <	OOR <	3802.33	721.27
58	PENN	26		20	1080	441	415		29200	0			0.29	117451	OOR <	OOR <	66.16	OOR <	OOR <	OOR <	9.12	OOR <	20323.9	*0.01	OOR <	*0.55	OOR <	OOR <	1369.86	18.7	16.97	85.25	2947.26	OOR <	OOR <	87.18	OOR <	OOR <	OOR <	20.86	OOR <	OOR <	OOR <	OOR <	*0.40	OOR <	OOR <	889.92	482.74
59	PENN	30	20		542		755						OOR <	87047.1	3.11	OOR <	9.81	OOR <	OOR <	OOR <	7.61	OOR <	661.21	2.61	OOR <	*0.40	OOR <	OOR <	313.82	OOR <	31.09
60	PENN	27			426	532	1112						OOR <	OOR >	OOR <	OOR <	734.24	OOR <	OOR <	OOR <	OOR <	OOR <	321.97	OOR <	OOR <	OOR <	0.95	OOR <	1327.9	OOR <	OOR <	OOR <	*149096.98	0.82	OOR <	66.56	OOR <	OOR <	OOR <	OOR <	OOR <	OOR <	OOR <	OOR <	*0.53	OOR <	OOR <	202.78	*3.01
61	PENN	24	20		380	554	549						OOR >	OOR >	OOR <	49.81	OOR >	OOR <	OOR <	OOR <	6035.44	OOR <	1038.13	89.98	OOR <	OOR <	5.94	OOR <	22319.3	1580.76	OOR <
62	PENN	26	20		20	20	1541						*0.02	55682.1	OOR <	OOR <	97.64	OOR <	OOR <	OOR <	OOR <	OOR <	833.89	OOR <	OOR <	*0.60	OOR <	OOR <	304.41	OOR <	OOR <	OOR <	39285.6	0.14	OOR <	25.04	OOR <	OOR <	OOR <	OOR <	OOR <	182.57	OOR <	OOR <	*0.47	OOR <	OOR <	3886.79	OOR <
63	PENN	26	20		26200	20	432
64	PENN	35			2190	15700	840	841					517.11	*1.1965E+006	2.2	0.75	25580.5	OOR <	OOR <	OOR <	109.66	OOR <	7560.08	5.18	OOR <	*0.88	OOR <	OOR <	17787.3	1195.06	16.97
65	PENN	33	20	20	5910	6750	422	346	11200	0			*0.05	76649.8	1.09	0.99	108.28	OOR <	OOR <	OOR <	110.71	OOR <	1052.59	0.38	OOR <	*0.61	OOR <	OOR <	808.41	*0.83	OOR <	0.17	64096.8	OOR <	OOR <	34.59	OOR <	OOR <	OOR <	8.84	OOR <	797.09	OOR <	OOR <	*0.49	OOR <	OOR <	256.75	OOR <
66	PENN	32	72200		519		410		1110000	0			378.69	OOR >	OOR <	22.9	14093.7	OOR <	OOR <	OOR <	2383.26	OOR <	41307.4	5.64	OOR <	*0.27	OOR <	OOR <	31409.5	1305.86	OOR <
67	PENN	33	588		48600		298		1080000	0			1.08	OOR >	OOR <	OOR <	9.51	OOR <	OOR <	OOR <	13.74	OOR <	OOR <	1.97	OOR <	OOR <	OOR <	OOR <	OOR <	OOR <	OOR <
68	PENN	23	72.8		2210	11400	499						0.64	124970	0.03	*0.17	882.56	OOR <	OOR <	OOR <	13.15	OOR <	4033.93	9.11	OOR <	*0.39	OOR <	OOR <	1067.91	OOR <	OOR <
69	PENN	29	20		6370	5070	600						4.43	OOR >	OOR <	12	819.7	OOR <	OOR <	OOR <	99.63	OOR <	2903.77	5.84	OOR <	5.85	OOR <	OOR <	453.07	OOR <	OOR <
70	PENN	24	1290		371000		507	279					1.77	OOR >	OOR <	1.65	1001.9	OOR <	OOR <	OOR <	35.44	OOR <	17303.4	4.42	OOR <	*0.28	OOR <	OOR <	2675.33	*1.51	OOR <
71	PENN	28			50400	7200	580						127.28	98676	OOR <	1442.06	654.5	OOR <	OOR <	OOR <	3411.05	OOR <	15061.6	3.21	6.33	522.26	OOR <	OOR <	OOR <	OOR <	OOR <
72	PENN	25	20		11600	204000	680	778					OOR <	*156928.98	OOR <	OOR <	165.33	OOR <	OOR <	OOR <	OOR <	OOR <	2060.24	OOR <	OOR <	*0.30	OOR <	OOR <	179.67	OOR <	OOR <	44.82	101461	OOR <	OOR <	3522.31	OOR <	OOR <	OOR <	0.46	OOR <	OOR <	OOR <	OOR <	*0.33	OOR <	OOR <	1538.25	231.02
73	PENN	24	20	20	18600	15200	614		395	0			*0.02	54642.3	1.36	OOR <	498	OOR <	OOR <	OOR <	96.32	OOR <	4928.34	19.73	OOR <	*0.36	OOR <	OOR <	3869.45	25.82	OOR <
74	PENN	27	11900		178000	27800	880	890					1281.74	OOR >	OOR <	OOR <	OOR >	OOR <	OOR <	OOR <	175.1	OOR <	8964.17	OOR <	OOR <	*0.72	OOR <	OOR <	44439.4	2630.76	OOR <	498.03	*239709.20	OOR <	OOR <	1702.22	OOR <	OOR <	OOR <	3.17	OOR <	OOR <	OOR <	OOR <	*0.70	OOR <	OOR <	1800.72	298.75
75	PENN	30			66900	17700	535	529																								73.3	20010.8	0.16	OOR <	1845.41	OOR <	OOR <	OOR <	OOR <	OOR <	OOR <	OOR <	OOR <	*0.22	OOR <	OOR <	2329.7	189.25
76	PENN	34	6760		31900	123000	436	489					2017.49	96026.1	OOR <	1.13	1239.17	OOR <	OOR <	OOR <	105.04	OOR <	166.76	0.27	OOR <	1.65	95.52	1.54	3431.69	163.48	OOR <	65.38	65366.2	OOR <	OOR <	917.67	OOR <	OOR <	OOR <	5.25	OOR <	OOR <	OOR <	OOR <	*0.33	OOR <	OOR <	4128.97	*2.80
77	PENN	44	536	24600	5190	9660	566	372					2101.29	OOR >	OOR <	54.56	OOR >	OOR <	OOR <	OOR <	2673.63	OOR <	10381.4	34.4	OOR <	11.39	14.02	11.35	16785.2	3996.05	OOR <	136.23	129165	OOR <	10.19	2184.9	OOR <	OOR <	OOR <	1118.86	OOR <	2364.64	11.93	OOR <	2.01	168.03	OOR <	2231.73	96.85
78	PENN	28	20		839	568	813	986					*0.01	99555.9	0.09	1.19	271.2	OOR <	OOR <	OOR <	67.85	OOR <	1384.16	OOR <	OOR <	*0.40	OOR <	OOR <	2717.19	8.81	21.08	OOR <	93809.7	OOR <	OOR <	120.27	OOR <	OOR <	OOR <	OOR <	OOR <	291.4	OOR <	OOR <	*0.26	OOR <	OOR <	783.19	OOR <
79	PENN	27	56400		28200		535						33.26	*187054.58	OOR <	*0.06	319.47	OOR <	OOR <	OOR <	9.54	OOR <	327	OOR <	OOR <	*0.37	OOR <	OOR <	36049	OOR <	OOR <
80	PENN	27	20	74.6	121	606	916	1012					14.45	48285.2	OOR <	3.13	2373.71	OOR <	OOR <	OOR <	112.61	OOR <	493.93	OOR <	OOR <	2.98	OOR <	OOR <	351.77	OOR <	OOR <	35.81	*178692.69	OOR <	16.99	1479.72	OOR <	OOR <	OOR <	628.9	OOR <	1213.56	0.78	0.42	18.42	OOR <	OOR <	1027.18	OOR <
81	PENN	32	59400		235000		400						345.51	108973	OOR <	698.24	2436.48	OOR <	OOR <	OOR <	3885.65	63.07	4582.1	226.68	OOR <	5.71	OOR <	OOR <	2861.23	385.91	OOR <
82	PENN	25			40300		411						633.77	44660.8	OOR <	OOR <	16560.4	OOR <	OOR <	OOR <	6.94	OOR <	13547.3	OOR <	OOR <	17.35	OOR <	OOR <	64495.9	355.01	OOR <
83	PENN				10500	17200		523					1.87	9306.07	OOR <	OOR <	OOR <	OOR <	OOR <	OOR <	OOR <	OOR <	OOR <	OOR <	OOR <	*0.55	OOR <	OOR <	299.19	OOR <	OOR <	6.54	40426.5	OOR <	7.33	239.98	OOR <	OOR <	OOR <	168.07	OOR <	90.47	*0.02	OOR <	*0.59	OOR <	OOR <	629.37	OOR <
84	PENN	27	20	576	8940	7310	705	627	11300	17			*0.00	14918.3	0.18	OOR <	OOR <	OOR <	OOR <	OOR <	OOR <	OOR <	OOR <	OOR <	OOR <	*0.39	OOR <	OOR <	OOR <	38.34	OOR <	104.85	50525.9	OOR <	OOR <	3239	OOR <	OOR <	OOR <	104.2	OOR <	479.97	5.43	OOR <	*0.46	OOR <	OOR <	5425.86	920.34
85	PENN	27	20	24.7	9690	6750	455	791					OOR <	38394.9	OOR <	OOR <	6.77	OOR <	OOR <	OOR <	11.39	OOR <	1413.95	0.25	OOR <	*0.53	OOR <	OOR <	517.17	OOR <	19.1	*0.01	101665	0.35	OOR <	158.28	OOR <	OOR <	OOR <	3.64	OOR <	4664.88	OOR <	OOR <	*0.49	OOR <	OOR <	499.37	OOR <
86	PENN	31	20		795		552	431	94900	0			0.3	*169123.75	OOR <	OOR <	69.15	OOR <	OOR <	OOR <	OOR <	OOR <	2129.74	OOR <	OOR <	3.74	OOR <	OOR <	OOR <	OOR <	OOR <
87	PENN	21			52900	4860	552	750	365000	0			16.07	*297861.41	0.1	OOR <	1712.51	OOR <	OOR <	OOR <	74.12	OOR <	954.27	OOR <	OOR <	*0.52	OOR <	OOR <	1039.87	385.52	9.01
88	PENN	31			20	20	579	599					240.8	14289.7	OOR <	4.41	3705.13	*0.00	OOR <	OOR <	2031.93	OOR <	4726.73	0.36	5.51	384.53	OOR <	OOR <	2521.67	OOR <	OOR <	347.86	*269708.54	OOR <	11.08	2591.32	OOR <	OOR <	OOR <	2007.53	OOR <	2077.31	0.62	OOR <	8.08	OOR <	OOR <	3389.62	*2.58
89	PENN	25	20	20	320	20	1207		111000	0			0.36	*1.4465E+006	0.38	3.38	725.88	OOR <	OOR <	OOR <	248.88	OOR <	4414.66	4.62	OOR <	1.89	4.74	OOR <	2384.02	OOR <	OOR <	OOR <	42000.7	OOR <	OOR <	50.11	OOR <	OOR <	OOR <	OOR <	OOR <	516.17	OOR <	OOR <	*0.24	OOR <	OOR <	837.43	OOR <
90	PENN	34			8815	20	358	282					183.23	*322672.90	OOR <	10.31	1974.25	OOR <	OOR <	OOR <	813.07	OOR <	5295.12	1.68	OOR <	*0.45	OOR <	OOR <	3439.02	160.21	OOR <
91	PENN	43	434	20	10000	496000	455	508	1240000	0			4.93	OOR >	0.5	OOR <	2047.37	OOR <	OOR <	OOR <	57.11	OOR <	3000.77	1.13	OOR <	*0.26	OOR <	OOR <	5513.39	86.49	OOR <	OOR <	116521	OOR <	OOR <	33.65	OOR <	OOR <	OOR <	OOR <	OOR <	425.36	OOR <	OOR <	*0.24	OOR <	OOR <	270.14	OOR <
92	PENN	23	20	20	32000	20	369						195.05	OOR >	OOR <	*0.10	2578.18	OOR <	OOR <	OOR <	774.97	OOR <	16460.5	107.02	OOR <	2.05	OOR <	OOR <	4030.58	2224.59	OOR <
93	PENN	38	23000		572000		415						12.46	*191193.53	OOR <	OOR <	2503.82	OOR <	OOR <	OOR <	29.08	OOR <	OOR <	668.72	OOR <	*0.48	OOR <	OOR <	7478.99	155	OOR <
94	PENN	27	20		41800		402						1.77	*2.9707E+006	2.57	OOR <	654.95	OOR <	OOR <	OOR <	95.08	OOR <	1934.78	OOR <	OOR <	*0.43	OOR <	OOR <	2742.41	67.86	OOR <
95	PENN	21		364	65400		598		21000	0			38.04	*351876.15	OOR <	2.35	2030.02	OOR <	OOR <	OOR <	42.71	OOR <	2596.69	OOR <	OOR <	*0.50	6.31	OOR <	2547.88	325.2	OOR <
96	PENN	39	2540		2190		788		100000	0			58.96	125272	OOR <	*0.17	18495.8	OOR <	OOR <	OOR <	40.38	OOR <	213.94	OOR <	OOR <	*0.31	OOR <	OOR <	14397.1	216.38	OOR <
97	PENN	22	27000		1740	13800	617	755					OOR >	OOR >	OOR <	OOR <	*77566.08	*0.00	OOR <	OOR <	405.58	OOR <	316.93	3.73	OOR <	76.74	115.38	4.61	9961.02	OOR >	OOR <
98	PENN	34	20		2140	1530	910	249					163.46	OOR >	OOR <	1.92	474.37	OOR <	OOR <	OOR <	291.51	OOR <	232.91	0.18	OOR <	*0.51	OOR <	OOR <	1887.88	818.38	5.01
99	PENN	24	7400		8160	4070	392	112					57.57	65487.9	OOR <	51.37	213.72	OOR <	OOR <	OOR <	1226.77	OOR <	7572.17	1.97	1.95	269.64	1.22	OOR <	1340.05	OOR <	5.01
100	PENN	26	20		387	1100	650	540					0.11	OOR >	OOR <	OOR <	122.47	OOR <	OOR <	OOR <	OOR <	OOR <	535.54	OOR <	OOR <	*0.25	OOR <	OOR <	1245.01	OOR <	OOR <
101	PENN	29	20		108	2690	797	727					11.74	36445.6	OOR <	OOR <	246.56	OOR <	OOR <	OOR <	OOR <	OOR <	665.73	OOR <	OOR <	*0.35	OOR <	OOR <	1593.19	458.77	OOR <
102	PENN	28	20		177	81.6	855	834	47800				OOR <	61446.4	OOR <	OOR <	32.87	OOR <	OOR <	OOR <	OOR <	OOR <	112.04	OOR <	OOR <	*0.32	OOR <	OOR <	OOR <	OOR <	OOR <
103	PENN	21	20		4180	3880	493	435					0.24	25037.6	OOR <	0.71	514.26	OOR <	OOR <	OOR <	OOR <	OOR <	53.57	OOR <	OOR <	*0.30	OOR <	OOR <	3999.3	OOR <	OOR <
104	PENN	30			280000	213000	481	496					2.38	5314.85	OOR <	OOR <	76.31	OOR <	OOR <	OOR <	OOR <	OOR <	OOR <	OOR <	OOR <	*0.26	OOR <	OOR <	1456.16	446.68	OOR <
105	PENN	42	1290		7450	2820	562	514					211.82	72201.1	OOR <	14.49	6019.2	OOR <	OOR <	OOR <	337.78	OOR <	1486.95	1.93	OOR <	*1.35	OOR <	OOR <	2850.98	*4.41	OOR <
106	PENN	35	20	20	1710	32800	894	737					1041.56	*209857.21	OOR <	21.57	3511.46	OOR <	OOR <	OOR <	2497.98	OOR <	149.06	OOR <	OOR <	*0.46	OOR <	OOR <	7213.74	191.33	OOR <	2187.38	29648	OOR <	12.14	11777.6	OOR <	OOR <	OOR <	1438.9	OOR <	597.75	13.43	OOR <	10.39	OOR <	OOR <	5327.9	OOR <
107	PENN	33			4550	38800	862	656
108	PENN					8280							24.57	*156459.28	OOR <	47.16	1863.39	OOR <	OOR <	OOR <	110.5	OOR <	634.97	6.95	OOR <	24.13	OOR <	OOR <	OOR <	OOR <	OOR <
109	PENN	29	197		13000	620	601	732					*0.00	36188.9	0.3	OOR <	24.06	OOR <	OOR <	OOR <	1.82	OOR <	3083.01	OOR <	OOR <	*0.39	OOR <	OOR <	311.72	OOR <	OOR <
110	PENN	35	20		108000	311000	505	639					OOR <	5024.7	0.16	OOR <	38.6	OOR <	OOR <	OOR <	OOR <	OOR <	1280.56	3.18	OOR <	*0.19	OOR <	OOR <	*118.25	OOR <	OOR <
111	PENN	40	20		824		600	424					*0.03	115347	OOR <	OOR <	43.62	OOR <	OOR <	OOR <	OOR <	OOR <	447.14	OOR <	OOR <	*0.44	OOR <	OOR <	303.36	OOR <	OOR <
112	PENN	35	20		442	329	656		1140				89.4	*215138.35	OOR <	27.61	4449.86	OOR <	OOR <	OOR <	OOR <	OOR <	2539.14	12.18	OOR <	*0.27	OOR <	OOR <	4304.6	*0.31	OOR <
113	PENN	26	20		2870		746						OOR <	34541.3	OOR <	OOR <	13.34	OOR <	OOR <	OOR <	OOR <	OOR <	676.56	OOR <	OOR <	*0.20	OOR <	OOR <	2678.67	82.76	OOR <	OOR <	51993.7	OOR <	OOR <	1.07	OOR <	OOR <	OOR <	OOR <	OOR <	OOR <	OOR <	OOR <	OOR <	OOR <	OOR <	168.68	OOR <
114	PENN	24			880		934	1147					26.81	51889.5	2.07	OOR <	1338.03	OOR <	OOR <	OOR <	131.91	OOR <	4471.04	OOR <	OOR <	*0.50	OOR <	OOR <	3559.11	66.11	OOR <
115	PENN	43	20		92.9		775						2.4	89638.4	OOR <	9.69	227.02	OOR <	OOR <	OOR <	43.61	OOR <	2479.86	1.8	OOR <	3.44	OOR <	OOR <	OOR <	OOR <	OOR <	OOR <	47352.1	OOR <	OOR <	8.91	OOR <	OOR <	OOR <	OOR <	OOR <	OOR <	OOR <	OOR <	OOR <	OOR <	OOR <	OOR <	OOR <
116	PENN	28	996		766		363		71700	0			1416.39	OOR >	OOR <	0.73	5384.79	OOR <	OOR <	OOR <	3652.46	OOR <	3057.02	3.62	OOR <	*0.47	OOR <	OOR <	16729.8	OOR >	OOR <
117	PENN	25		20	67.7		419						2291.4	OOR >	OOR <	OOR <	8847.1	OOR <	OOR <	OOR <	10.53	OOR <	*9.56	OOR <	OOR <	*0.09	OOR <	OOR <	20967	OOR >	OOR <	18.29	34017	OOR <	OOR <	228.55	OOR <	OOR <	OOR <	OOR <	OOR <	OOR <	OOR <	OOR <	OOR <	OOR <	OOR <	931.89	2158.14
118	PENN	42					328						4.55	*210718.36	OOR <	12.14	2333.76	OOR <	OOR <	OOR <	198.12	OOR <	12991.9	2.89	OOR <	*0.23	OOR <	OOR <	2039.97	*0.05	OOR <
119	PENN	44			258		1168						211.97	OOR >	OOR <	OOR <	16467.4	OOR <	OOR <	OOR <	6.94	OOR <	*126705.97	5.39	OOR <	*0.35	OOR <	OOR <	60368.3	199.33	OOR <	0.14	105366	OOR <	OOR <	612.2	OOR <	OOR <	OOR <	19.59	OOR <	1864.89	6.52	OOR <	OOR <	OOR <	OOR <	929.41	OOR <
120	PENN	32	20	20	2240		409						*0.01	91938.3	4.44	OOR <	119.78	OOR <	OOR <	OOR <	4.25	OOR <	1505.76	OOR <	OOR <	*0.24	OOR <	OOR <	1525.65	*0.14	OOR <	16.04	99261	OOR <	OOR <	33.49	OOR <	OOR <	OOR <	OOR <	OOR <	OOR <	OOR <	OOR <	OOR <	OOR <	OOR <	981.79	301.48
121	PENN	21	20		2830		745						*0.03	*175677.81	0.66	OOR <	312.26	OOR <	OOR <	OOR <	OOR <	OOR <	327	0.19	OOR <	*0.44	OOR <	OOR <	292.94	5.8	OOR <
122	PENN	32			1580		654						0.29	67077.7	0.62	OOR <	211.63	OOR <	OOR <	OOR <	12.85	OOR <	915.6	53.74	OOR <	*0.44	OOR <	OOR <	4304.6	72.55	OOR <
123	PENN	28			772		665		36800	0			84.04	OOR >	OOR <	19.47	14435.5	OOR <	OOR <	OOR <	759.6	OOR <	*969696.43	206.24	OOR <	*0.27	*0.40	OOR <	29993.3	43.64	OOR <	517.24	OOR >	OOR <	OOR <	OOR >	OOR <	OOR <	OOR <	55.79	OOR <	563.98	OOR <	OOR <	OOR <	OOR <	OOR <	20575.6	976.26
124	PENN	22	20	2420	4110		511																									405.8	96303.9	OOR <	2.89	14857.2	OOR <	OOR <	OOR <	228.49	OOR <	4915.97	3.03	OOR <	OOR <	OOR <	OOR <	11118.2	OOR <
125	PENN	27	20		177000		310						OOR <	OOR >	OOR <	OOR <	26.31	OOR <	OOR <	OOR <	OOR <	OOR <	709.01	0.25	OOR <	*0.37	OOR <	OOR <	605.27	*4.10	OOR <
126	PENN	26			8100		514
127	PENN	39			615		483						0.23	*189792.92	0.04	OOR <	135.49	OOR <	OOR <	OOR <	32.84	OOR <	1337.78	*0.06	OOR <	*1.25	OOR <	OOR <	598.42	OOR <	OOR <
128	PENN	43	20	20	119		1558						55.13	68807.5	0.25	OOR <	334.43	*0.00	OOR <	OOR <	OOR <	OOR <	3389.39	0.99	OOR <	20.74	OOR <	OOR <	*51.09	OOR <	OOR <	OOR <	61802	OOR <	OOR <	0.84	OOR <	OOR <	OOR <	OOR <	OOR <	OOR <	OOR <	OOR <	OOR <	OOR <	OOR <	OOR <	OOR <
129	PENN	39	89.4		10400		395		52200	0			0.42	OOR >	OOR <	4.09	1132.31	OOR <	OOR <	OOR <	1223.49	OOR <	21756.3	57.94	OOR <	*0.27	OOR <	OOR <	1458.92	OOR <	OOR <
130	PENN	33	648		8810		589						0.6	OOR >	2.96	OOR <	319.13	OOR <	OOR <	OOR <	3.64	OOR <	907.52	0.96	OOR <	*0.79	OOR <	OOR <	15670.7	76.23	OOR <
131	PENN	44	4160		17400		436						6.8	*355189.79	1.09	*0.07	124.69	OOR <	OOR <	OOR <	248.88	OOR <	8256.77	*0.06	OOR <	3.08	OOR <	OOR <	1321.17	OOR <	16.97
132	PENN	30	606		84100		302						60.15	OOR >	OOR <	8.72	3892.3	OOR <	OOR <	OOR <	236.85	OOR <	2737.96	0.19	OOR <	7.61	OOR <	OOR <	2294.78	192.52	OOR <
133	PENN	21	20		18600		696		327000	0			1.03	OOR >	1.3	2.06	1944.24	OOR <	OOR <	OOR <	180.58	OOR <	10436.2	1.58	OOR <	*0.51	OOR <	OOR <	2718.87	4.75	OOR <
134	PENN	46	104		3810		345						32.72	21474.3	0.01	18.06	654.5	OOR <	OOR <	OOR <	594.66	OOR <	OOR <	16.69	OOR <	2.71	OOR <	OOR <	4200.44	322.24	OOR <
135	PENN	26	20		1200		395						3.29	36144.4	3.95	OOR <	39.92	OOR <	OOR <	OOR <	OOR <	OOR <	OOR <	OOR <	OOR <	*0.46	OOR <	OOR <	238.31	155.65	OOR <
136	PENN	36	814		1880		483		98500	0			1410.2	*154380.13	OOR <	*0.00	*29307.96	OOR <	OOR <	OOR <	486.26	OOR <	1187.05	10.71	OOR <	*0.43	43.54	OOR <	15431.2	934.54	OOR <
137	PENN	51	20		544		1059						1.98	*254888.31	4.95	OOR <	2877.13	OOR <	OOR <	OOR <	2.48	OOR <	1853.14	0.5	OOR <	2.43	OOR <	OOR <	1618.73	*0.76	OOR <
138	PENN	25	113000		1810		500						131.87	*4.6275E+007	OOR <	6.25	10325.5	OOR <	OOR <	OOR <	129.96	OOR <	15168.5	OOR <	OOR <	9.57	34.06	OOR <	2725.59	*4.69	OOR <
139	PENN	29	20		8850		548						0.37	114321	3.37	*0.01	947.65	OOR <	OOR <	OOR <	34.92	OOR <	8783.48	1.08	OOR <	*0.60	OOR <	OOR <	1717.69	38	5.01
140	PENN	36	44200		292000		469						16.16	105366	OOR <	OOR <	949.18	OOR <	OOR <	OOR <	OOR <	OOR <	486.49	OOR <	OOR <	4.81	5.23	OOR <	382.68	OOR <	OOR <
141	PENN	33	20		26800		321						43.5	*184070.08	OOR <	3.43	518.76	OOR <	OOR <	OOR <	1367.66	OOR <	2672.96	*0.03	OOR <	*0.42	OOR <	OOR <	3909.96	*0.00	OOR <
142	PENN	39	20		134		617						0.25	52168.2	OOR <	2.73	295.32	OOR <	OOR <	OOR <	52.98	OOR <	408.19	2.75	OOR <	*0.66	OOR <	OOR <	154.76	35.15	OOR <
143	PENN	40	20		25800		692						48.76	19629.8	2.54	*0.10	178.06	OOR <	OOR <	OOR <	OOR <	OOR <	4829.77	11.78	OOR <	80.06	OOR <	OOR <	*82.14	*2.94	OOR <
144	PENN	24			12200		714						0.18	*139168.62	OOR <	OOR <	25.32	OOR <	OOR <	OOR <	181.04	OOR <	OOR <	2.16	OOR <	*0.20	OOR <	OOR <	557.56	OOR <	OOR <
145	PENN	30	796		286000		508						1.26	OOR >	0.03	OOR <	471.19	OOR <	OOR <	OOR <	3.17	OOR <	OOR <	OOR <	OOR <	*0.70	OOR <	OOR <	1290.3	*1.33	16.97
146	PENN	0	20		2030		492						*0.02	18666.3	OOR <	OOR <	73.01	OOR <	OOR <	OOR <	*0.30	OOR <	451.85	OOR <	OOR <	*0.30	OOR <	OOR <	OOR <	OOR <	OOR <
147	PENN	38			11500		729						6.21	40225.3	0.01	11.21	3652.23	OOR <	OOR <	OOR <	918.47	OOR <	*173852.81	1692.78	OOR <	*0.39	1.22	OOR <	4038.41	*0.96	OOR <
148	PENN	28	598		8520		656						99.82	*266097.84	OOR <	2.58	1440.46	OOR <	OOR <	OOR <	47.25	OOR <	367.57	2.33	OOR <	7.74	OOR <	OOR <	13935.1	*2.30	OOR <
149	PENN	24			9980		590						9.94	OOR >	1.3	*0.19	6746.41	OOR <	OOR <	OOR <	257.12	OOR <	36246.6	0.3	OOR <	*0.58	OOR <	OOR <	3650.72	6.26	OOR <
150	PENN	26	562		29300		405
151	PENN	38	20		1050		358						28.91	*239993.83	0.01	*0.07	559.51	OOR <	OOR <	OOR <	111.34	OOR <	166.76	OOR <	OOR <	*0.69	OOR <	OOR <	2981.89	1128.45	OOR <
152	PENN	22	572		70300		477		222000	0			451.95	113250	OOR <	409.49	20018.7	OOR <	OOR <	OOR <	1660.82	84.45	58410.1	33.09	OOR <	*1.29	2.18	OOR <	5008.82	4957.99	OOR <
153	PENN	36	708		182000		450		15900	1			12.16	*165111.41	0.35	1.65	882.56	OOR <	OOR <	OOR <	30.78	OOR <	2235.6	2.99	OOR <	*0.19	OOR <	OOR <	1337.35	OOR <	OOR <
154	PENN	36	20		8550		417						0.42	*510159.94	0.4	OOR <	588	OOR <	OOR <	OOR <	6.8	OOR <	1839.44	OOR <	OOR <	*0.47	OOR <	OOR <	1598.86	12.45	OOR <
155	PENN	24	20		20		734						3.53	*172194.79	OOR <	1.4	79.67	OOR <	OOR <	OOR <	2.93	OOR <	OOR <	OOR <	OOR <	*0.46	OOR <	OOR <	936.86	*1.55	OOR <
156	PENN	31	426		7130		457		291000	0			600.71	OOR >	OOR <	38.33	2943.47	OOR <	OOR <	OOR <	2539.45	OOR <	6953.18	OOR <	5.24	38.72	OOR <	OOR <	3821.46	65.03	OOR <
157	PENN	22	20		17500		383						5.94	*255213.05	OOR <	OOR <	176.94	OOR <	OOR <	OOR <	OOR <	OOR <	OOR <	OOR <	OOR <	*0.68	OOR <	OOR <	4895.24	5.22	OOR <
158	PENN	25			2190		577						15.31	131449	OOR <	4.13	233.16	OOR <	OOR <	OOR <	103.79	OOR <	OOR <	OOR <	OOR <	*0.64	OOR <	OOR <	1039.87	*2.01	OOR <
159	PENN	21	2260		295000		625						1.07	OOR >	0.05	OOR <	556.98	OOR <	OOR <	OOR <	28.41	OOR <	2100.46	1.61	OOR <	1.6	0.63	OOR <	2191.06	*0.53	OOR <
160	PENN	42	20		9770		475						*0.05	125121	2.14	OOR <	175.26	OOR <	OOR <	OOR <	OOR <	OOR <	815.94	0.55	OOR <	*0.44	OOR <	OOR <	747.42	*2.54	OOR <
161	PENN	27	20		34300		320						*0.00	12132.1	1.58	OOR <	117.11	OOR <	OOR <	OOR <	OOR <	OOR <	838.38	OOR <	OOR <	*0.47	OOR <	OOR <	*65.64	7.66	OOR <
162	PENN	43	20		5690		377		66300	0			139.1	68676	OOR <	0.71	1272.17	OOR <	OOR <	OOR <	1484.2	OOR <	7145.56	4	OOR <	*0.21	*0.15	OOR <	18843.6	501.7	OOR <
163	PENN	41			157000		447		20700	0			1209.59	113689	OOR <	OOR <	1080.28	OOR <	OOR <	OOR <	74.51	OOR <	*20.14	0.38	OOR <	2.46	3.88	OOR <	6247.44	3596.6	OOR <
164	PENN	31	51.8		3530		1149		113000	0			*0.06	*221666.32	OOR <	OOR <	54.67	OOR <	OOR <	OOR <	OOR <	OOR <	753.98	OOR <	OOR <	*0.37	OOR <	OOR <	278.41	7.89	OOR <
165	PENN	35	20		1600		371		117000	0			OOR <	25454.5	3	OOR <	185.12	OOR <	OOR <	OOR <	OOR <	OOR <	2781.57	1.43	OOR <	3.74	9.55	OOR <	OOR <	OOR <	24.72
166	PENN	22	20		199		635		52300	0			33.68	*152577.97	OOR <	11.87	1429.07	OOR <	OOR <	OOR <	35.96	OOR <	929.09	*0.07	OOR <	*0.27	OOR <	OOR <	2505.34	*2.83	OOR <
167	PENN	27	5420		27600		504						*0.07	9338.52	0.09	OOR <	608.28	OOR <	OOR <	OOR <	OOR <	OOR <	426.31	3.14	OOR <	3.4	OOR <	OOR <	OOR <	OOR <	OOR <
168	PENN	34	75400		125000		413						189.39	22527.1	OOR <	2.81	168.07	OOR <	OOR <	OOR <	26.74	OOR <	446.2	0.41	OOR <	4.42	OOR <	OOR <	332.74	OOR <	OOR <
169	PENN	38			299		622						36.78	OOR >	OOR <	*0.24	4683.86	OOR <	OOR <	OOR <	35.79	OOR <	2290.07	OOR <	OOR <	*0.68	2.55	OOR <	3086.79	2317.51	OOR <
170	PENN	30			314000		227		14100	2			2.02	80367.3	OOR <	8.36	5572.38	OOR <	OOR <	OOR <	74.32	OOR <	11654.6	OOR <	OOR <	*0.76	OOR <	OOR <	12863.2	8.77	OOR <
171	PENN	30	139		3840		465						332.78	*1.0750E+006	OOR <	7.67	OOR >	OOR <	OOR <	OOR <	26.4	OOR <	52167	27.07	OOR <	3.31	*0.04	OOR <	4130.95	2623.45	OOR <
172	PENN	23	12500		43900		389		1950	0			40.62	*435819.88	OOR <	40.58	9420.51	OOR <	OOR <	OOR <	3690.99	OOR <	5838.4	29.89	OOR <	2.96	OOR <	OOR <	8400.12	*2.88	OOR <
173	PENN	22	20		13600		545						398.27	OOR >	OOR <	805.36	OOR >	OOR <	OOR <	OOR <	19350.4	OOR <	*362623.68	173.71	OOR <	5.63	0.45	OOR <	16823.7	83.25	OOR <
174	PENN	26	20		15500		316						*0.03	34017	OOR <	OOR <	6.94	OOR <	OOR <	OOR <	OOR <	OOR <	5306.53	0.67	OOR <	*0.49	OOR <	OOR <	9850.6	*2.32	OOR <
175	PENN	36			4470		602						0.41	OOR >	OOR <	64.27	250.98	OOR <	OOR <	OOR <	404.79	OOR <	540.14	OOR <	OOR <	*0.31	OOR <	OOR <	97800.6	29.5	OOR <
176	PENN	47			1960		393						*0.04	58255.4	0.14	OOR <	738.9	OOR <	OOR <	OOR <	2.48	OOR <	2093.41	7.44	OOR <	*0.42	OOR <	OOR <	1837.5	OOR <	OOR <
177	PENN	42	20		44900		435		22900	0			0.31	125727	OOR <	OOR <	91.36	OOR <	OOR <	OOR <	2.26	OOR <	OOR <	OOR <	OOR <	*0.52	OOR <	OOR <	299.19	11.69	OOR <
178	PENN	40			26800		772		429	0			0.22	OOR >	1.09	OOR <	181.44	OOR <	OOR <	OOR <	OOR <	OOR <	1601.33	39.3	OOR <	*0.68	OOR <	OOR <	7252.44	225.96	OOR <
179	PENN	23	20	20	254		403		61400	0			293.36	OOR >	OOR <	44.36	3116.49	OOR <	OOR <	OOR <	2467.61	OOR <	2170.3	111.45	OOR <	54.66	OOR <	OOR <	OOR <	OOR <	OOR <
180	PENN	28			20		623						191.65	*623370.92	OOR <	OOR <	6199.86	OOR <	OOR <	OOR <	590.72	OOR <	4345.61	1.08	OOR <	1.69	OOR <	OOR <	5026.07	560.8	OOR <
181	PENN	38	20		1960		364						OOR <	OOR >	OOR <	OOR <	7.4	OOR <	OOR <	OOR <	OOR <	OOR <	546.57	OOR <	OOR <	*0.45	OOR <	OOR <	949.29	OOR <	OOR <
182	PENN	26	11500		3630		618						6.14	OOR >	OOR <	OOR <	*32105.84	OOR <	OOR <	OOR <	OOR <	OOR <	5114.33	0.16	OOR <	*0.26	OOR <	OOR <	5060.65	51.08	OOR <
183	PENN	22	20		19600		1027		230000	0			460.27	59082	5.34	179.32	3799.93	OOR <	OOR <	OOR <	3227.54	OOR <	5332.23	1.9	0.48	1.98	OOR <	OOR <	3168.13	64.71	5.01
184	PENN	26	1750				507						OOR <	77921.1	3.95	OOR <	17.61	OOR <	OOR <	OOR <	OOR <	OOR <	4592.74	OOR <	OOR <	*0.73	OOR <	OOR <	583.61	*0.10	OOR <
185	PENN	24	20				520		35700	0			*0.09	*152577.97	2.89	*0.07	420.33	OOR <	OOR <	OOR <	13.59	OOR <	2413.68	1.13	OOR <	*1.34	OOR <	OOR <	724.94	*0.10	21.08
186	PENN	57	20		20		931		27100	0			118.28	79227.6	OOR <	129.54	5229.73	OOR <	OOR <	OOR <	6551.77	OOR <	34817.2	49.33	OOR <	76.87	OOR <	OOR <	1283.61	*2.81	OOR <
187	PENN	30	20		816		490		33000	0			13.37	40262.9	OOR <	OOR <	181.44	OOR <	OOR <	OOR <	OOR <	OOR <	OOR <	OOR <	OOR <	2.21	OOR <	OOR <	1618.73	5.65	OOR <	*0.00	77921.1	OOR <	OOR <	1827.49	OOR <	OOR <	OOR <	OOR <	OOR <	5414.01	4.31	OOR <	*0.31	OOR <	OOR <	2291.61	OOR <
188	PENN	22			580		914		156				OOR <	*146897.36	1.27	OOR <	10.53	OOR <	OOR <	OOR <	OOR <	OOR <	306.78	*0.03	0.42	*0.71	OOR <	OOR <	373.06	OOR <	OOR <
189	PENN	25	20		1460		582		34400	0			0.35	*159807.90	OOR <	OOR <	53.56	OOR <	OOR <	OOR <	OOR <	OOR <	69.63	OOR <	OOR <	3.11	OOR <	OOR <	179.67	OOR <	OOR <
190	PENN	23	20		1850		450		25000	0			11.32	72888.9	OOR <	*0.00	210.43	OOR <	OOR <	OOR <	2.82	OOR <	488.35	*0.01	OOR <	*0.41	OOR <	OOR <	1132.26	OOR <	OOR <
191	PENN	30	20		11000		791		9820	0			*0.00	70773.7	OOR <	OOR <	400.35	OOR <	OOR <	OOR <	OOR <	OOR <	1361.87	*0.06	OOR <	*0.16	OOR <	OOR <	OOR <	OOR <	OOR <
192	PENN	31	20				1005		37000	0			448.18	*566015.00	OOR <	69.72	5356.35	OOR <	OOR <	OOR <	219.46	OOR <	195.57	244.09	1.18	30.53	OOR <	OOR <	81264.6	*0.69	OOR <
193	PENN	42	3100		9400		306		68500	0			OOR <	12685.6	0.8	OOR <	50.11	OOR <	OOR <	OOR <	OOR <	OOR <	151.64	OOR <	OOR <	*0.96	OOR <	OOR <	OOR <	OOR <	OOR <
194	PENN	39	338		1340		578		60700	0			40.3	101359	OOR <	138.6	1152.06	OOR <	OOR <	OOR <	1062.79	OOR <	2473.54	3.69	2.61	274.72	OOR <	OOR <	535.07	4.8	OOR <
195	PENN	28	464		660		428		109000	0			OOR <	88226.7	0.94	OOR <	82.64	OOR <	OOR <	OOR <	5.89	OOR <	6106.51	316.01	OOR <	*0.46	OOR <	OOR <	13908.7	OOR <	14.65
196	PENN	27	20		148		1224		24500	0			6.04	68414.2	OOR <	1.04	506.51	OOR <	OOR <	OOR <	13.44	OOR <	192.05	OOR <	OOR <	*0.72	OOR <	OOR <	517.17	OOR <	5.01
197	PENN	43	30400		240000		294		125000	0			51.5	OOR >	OOR <	*0.38	826.49	OOR <	OOR <	OOR <	35.44	OOR <	723.41	OOR <	OOR <	*0.69	OOR <	OOR <	2331.29	20.61	OOR <
198	PENN	35	1620		5150		535						80.12	101257	OOR <	23.67	4163.34	OOR <	OOR <	OOR <	408.21	OOR <	482.76	0.14	OOR <	13.7	120.23	OOR <	707.28	OOR <	OOR <
199	PENN	30	20		21600		315		1760	0			*0.08	13275.9	OOR <	*0.05	265.69	OOR <	OOR <	OOR <	OOR <	OOR <	129.06	OOR <	OOR <	*0.89	OOR <	OOR <	672.19	*1.79	OOR <
200	PENN	39	20		43100		499						OOR <	38099.3	OOR <	OOR <	11.47	OOR <	OOR <	OOR <	OOR <	OOR <	298.61	OOR <	OOR <	*0.37	OOR <	OOR <	221	*0.21	OOR <
401	HENN	18	20		46800	20	223	340
402	HENN	42	20	2660	18900	82000	322	246	103000	99			17.01	132621	OOR <	15.65	1414.72	OOR <	OOR <	OOR <	51.49	OOR <	51203.1	1.22	OOR <	*0.97	OOR <	OOR <	2575.83	OOR <	OOR <	16.92	OOR >	OOR <	30.35	2069.67	OOR <	OOR <	OOR <	371.67	OOR <	59839.1	68.33	OOR <	3.49	36.9	OOR <	2269.49	OOR <
403	HENN	37	3480	20	3360	20	195	399	57500	153			4.86	22091.6	0.84	OOR <	256.38	OOR <	OOR <	OOR <	5.37	OOR <	41.89	OOR <	OOR <	*0.49	OOR <	OOR <	508.26	1375.48	OOR <	OOR <	OOR >	OOR <	OOR <	467.24	OOR <	OOR <	OOR <	18.01	OOR <	620.47	2.2	OOR <	OOR <	OOR <	OOR <	773.62	OOR <
404	HENN	27	20	20	24500	8020	2	70					OOR <	95383.4	OOR <	*0.05	91.36	OOR <	OOR <	OOR <	12.26	OOR <	3398.77	6.27	OOR <	*0.63	OOR <	OOR <	611	OOR <	OOR <	91.32	OOR >	OOR <	OOR <	6774.93	OOR <	OOR <	OOR <	6.15	OOR <	1045.36	OOR <	OOR <	1.63	OOR <	OOR <	1489.4	OOR <
405	HENN	67	745		112000	391	316	354	9030	26			OOR <	51509.5	1.47	OOR <	72.19	OOR <	OOR <	OOR <	90.78	OOR <	1607.04	OOR <	OOR <	*0.64	1.02	OOR <	130.05	OOR <	OOR <
406	HENN	43	20	20	82500	2380	87	194					9.89	*261557.09	OOR <	7	132.7	OOR <	OOR <	OOR <	8.02	OOR <	1662.41	OOR <	OOR <	*0.38	OOR <	OOR <	290.86	OOR <	OOR <	OOR <	36772	OOR <	OOR <	229.78	OOR <	OOR <	OOR <	OOR <	OOR <	632.25	OOR <	OOR <	OOR <	OOR <	OOR <	665.22	OOR <
407	HENN	45	112.8	20	23900	60.3	162	236	23800	18			24.68	*553030.79	OOR <	34.35	1421.89	OOR <	OOR <	OOR <	1964.36	OOR <	5575.08	10.09	OOR <	1.87	*0.07	OOR <	1482.46	15.26	OOR <	2.27	63071.5	OOR <	OOR <	1925.25	OOR <	OOR <	OOR <	OOR <	OOR <	187.33	OOR <	OOR <	5.13	OOR <	OOR <	OOR <	OOR <
408	HENN	30	568		381000	20	250	425	66700	79			32.49	*1.0833E+006	OOR <	5.32	7928.17	OOR <	OOR <	OOR <	1808.6	OOR <	8025.83	8.33	0.5	61.95	OOR <	OOR <	2358.41	122.33	OOR <
409	HENN	33	72.2	20	23900	20	215	462	8870	0			*0.00	35736.2	0.46	OOR <	215.81	OOR <	OOR <	OOR <	23.77	OOR <	20344.6	664.54	OOR <	*0.53	OOR <	OOR <	75584.6	*0.13	OOR <	10.31	OOR >	OOR <	3.82	885.05	OOR <	OOR <	OOR <	636.88	OOR <	1819.92	1.02	OOR <	99.26	OOR <	OOR <	588.16	OOR <
410	HENN	42	20	20	14800	20	334	355	2150	4			33.1	94838.6	0.02	OOR <	609.59	OOR <	OOR <	OOR <	*0.02	OOR <	142.52	OOR <	OOR <	*0.38	OOR <	OOR <	2392.04	34.63	OOR <	45.57	87202.8	OOR <	OOR <	981.62	OOR <	OOR <	OOR <	52.05	OOR <	170.46	0.41	OOR <	OOR <	OOR <	OOR <	2043.02	OOR <
411	HENN	28	212	20	7350	20	212	321					256.8	OOR >	1.41	0.63	10276.8	OOR <	OOR <	OOR <	50.56	OOR <	2345.94	6.22	OOR <	*0.71	OOR <	OOR <	3072.72	18	OOR <	OOR <	2327.68	OOR <	OOR <	4153.37	OOR <	OOR <	OOR <	23.11	OOR <	5183.18	1.61	OOR <	OOR <	OOR <	OOR <	20932.2	OOR <
412	HENN	23	20	114	112000	346000	42	190	35800	41			1.65	*360637.94	3.95	2.06	2092.77	OOR <	OOR <	OOR <	957.91	OOR <	22872.7	25.18	OOR <	*0.47	OOR <	OOR <	3428.02	614.19	19.1	2.74	37090.4	OOR <	599.23	2064.08	OOR <	OOR <	OOR <	2997.43	OOR <	3098.87	266.02	OOR <	2.38	OOR <	OOR <	1106.41	OOR <
413	HENN	52	61.8	20	287000	266	429	250					1181.09	OOR >	OOR <	1.04	OOR >	OOR <	OOR <	OOR <	133.43	OOR <	*460556.73	20.23	OOR <	2.96	2.3	OOR <	55259.8	678.2	OOR <	OOR <	OOR <	OOR <	OOR <	5.9	OOR <	OOR <	OOR <	OOR <	OOR <	327	OOR <	OOR <	OOR <	OOR <	OOR <	OOR <	OOR <
414	HENN	47	1268	20	595000	20	402	527					3.38	10597.2	OOR <	OOR <	130.68	OOR <	OOR <	OOR <	OOR <	OOR <	2825.4	OOR <	OOR <	17.17	OOR <	OOR <	OOR <	OOR <	OOR <
415	HENN	40	20	20	56200	20	52	138					137.18	OOR >	OOR <	OOR <	2235.23	OOR <	OOR <	OOR <	4.74	OOR <	3241.78	6.91	OOR <	*0.18	OOR <	OOR <	4543	2638.11	OOR <	0.56	1365.85	OOR <	OOR <	186.54	OOR <	OOR <	OOR <	OOR <	OOR <	OOR <	OOR <	OOR <	7.28	OOR <	OOR <	OOR <	OOR <
416	HENN	30		20	152000	20	229	288					735.34	127737	OOR <	350.97	4941.53	OOR <	OOR <	OOR <	3431.09	OOR <	92463.3	231	OOR <	*0.58	*0.35	OOR <	7883.67	11.54	OOR <	1.28	OOR >	OOR <	OOR <	142.69	OOR <	OOR <	OOR <	78.28	OOR <	3767.51	12.67	OOR <	OOR <	OOR <	OOR <	10757.4	218.03
417	HENN	32	1228	20	444000	20	94	262			728000	0.0056	50.87	*162795.45	OOR <	14.49	194.3	OOR <	OOR <	OOR <	2.26	OOR <	OOR <	OOR <	OOR <	*0.22	OOR <	OOR <	491.61	OOR <	OOR <	234.17	OOR >	OOR <	27.25	4956.06	OOR <	OOR <	OOR <	126.28	OOR <	405.31	OOR <	OOR <	4.93	OOR <	OOR <	375.19	OOR <
418	HENN	37	20		2510	20	423	437	15200	41	108000	0.0099																				242.75	OOR >	OOR <	OOR <	16946.1	OOR <	OOR <	OOR <	28.41	OOR <	369.52	17.55	OOR <	OOR <	1163.73	OOR <	10543	800.65
419	HENN	42	20	20	78400	20	317	462			247000	0.0053	OOR <	*212904.17	0.02	OOR <	22.96	OOR <	OOR <	OOR <	OOR <	OOR <	1815.04	OOR <	OOR <	*0.52	OOR <	OOR <	161.71	OOR <	OOR <	OOR <	21225.3	OOR <	OOR <	6.41	OOR <	OOR <	OOR <	0.46	OOR <	674.75	OOR <	OOR <	OOR <	OOR <	OOR <	282.55	OOR <
420	HENN	52	3460		19800	20	269	469	12200	140	320000	0.0142	60.79	110266	4.36	2.97	1042.4	OOR <	OOR <	OOR <	328.63	OOR <	1081.56	2.33	OOR <	*0.42	0.69	OOR <	2172.38	6.23	OOR <
421	HENN	41	20		5090		543				503000	0.0098	0.41	41502.6	2.93	21.08	695.09	OOR <	OOR <	OOR <	288.04	OOR <	2417.87	0.65	OOR <	*0.58	OOR <	OOR <	4115.14	*3.45	16.97
422	HENN	38	20	20	20	20	357	283					OOR <	65536.7	OOR <	OOR <	11.26	OOR <	OOR <	OOR <	3.64	OOR <	OOR <	3.62	OOR <	*0.51	OOR <	OOR <	389.11	384.62	OOR <
423	HENN	32	52.6		9030	20	98	280	16400	13	10400000	0.0031	0.78	*148990.75	OOR <	OOR <	1477.9	OOR <	OOR <	OOR <	99.21	OOR <	3439.92	52.84	OOR <	3.77	264.15	OOR <	981.79	OOR <	OOR <
424													58.45	87949	2.37	0.5	1992.08	OOR <	OOR <	OOR <	17.7	OOR <	257.83	OOR <	*0.04	*1.21	OOR <	OOR <	1765.62	OOR <	22.95	211.97	14421	OOR <	1.1	14496.1	OOR <	OOR <	OOR <	450.68	OOR <	OOR <	OOR <	OOR <	75.31	14.98	OOR <	OOR <	OOR <
425	HENN	36	20		12700		221				6620000	0.0017
426	HENN	46	27600	20	216000	20	407	155			1390000	0.0032	OOR <	44803.6	OOR <	OOR <	197.78	OOR <	OOR <	OOR <	OOR <	OOR <	61.9	OOR <	OOR <	3.67	28.72	OOR <	OOR <	OOR <	OOR <	840.3	47198.9	OOR <	OOR <	OOR >	OOR <	OOR <	OOR <	1.61	OOR <	OOR <	OOR <	OOR <	OOR <	OOR <	OOR <	6185.35	2975.59
427	HENN	43	872		1030	20	251	498	5420	0			1.51	OOR >	OOR <	OOR <	5616.36	OOR <	OOR <	OOR <	OOR <	OOR <	3776.06	OOR <	OOR <	1.87	2.38	OOR <	6283.4	*0.03	OOR <	981.97	84842.1	OOR <	35.53	5685.3	OOR <	OOR <	OOR <	4335.48	OOR <	617.74	1.84	OOR <	1.82	OOR <	OOR <	3198.4	OOR <
428	HENN	30	20	20	125000	20	58	360	69800	0			1.05	104822	OOR <	44.04	2073.86	OOR <	OOR <	OOR <	175.1	OOR <	6312.18	1.93	OOR <	5.85	OOR <	OOR <	1089.69	OOR <	OOR <	1.02	94929	OOR <	OOR <	137.53	OOR <	OOR <	OOR <	OOR <	OOR <	OOR <	OOR <	OOR <	OOR <	OOR <	OOR <	OOR <	OOR <
429	HENN	39	20		20	20	195	228	14300	0	158000	0.0088																				297.31	96350.3	OOR <	218.96	5456.37	OOR <	OOR <	OOR <	2332.08	OOR <	OOR >	41.58	12.3	182.11	15.11	OOR <	903.46	OOR <
430	HENN	46	6080		2700	20	107	240	36500	0	415000	0.0132	*0.00	*135377.03	2.54	OOR <	105.47	OOR <	OOR <	OOR <	436.26	OOR <	719.81	25.65	OOR <	*0.70	OOR <	OOR <	1004.43	8.65	70.02
431	HENN	43		20	62000	20	110	168			57200	0.0158	2863.88	*275711.94	0.31	25.48	5199.58	OOR <	OOR <	OOR <	4058.82	OOR <	2818.81	2.47	OOR <	*1.24	OOR <	OOR <	20058.7	143.4	OOR <	17.88	128527	OOR <	OOR <	152.93	OOR <	OOR <	OOR <	321.55	OOR <	OOR <	0.75	OOR <	OOR <	3.97	OOR <	459.65	OOR <
432	HENN	45	214	20	16800	20	99	285																								56.11	115218	OOR <	OOR <	1637.8	2.44	OOR <	OOR <	134.74	OOR <	2724.92	8.97	0.77	202.09	OOR <	OOR <	579.07	OOR <
433	HENN	24			997	20	236	283	81600	0	521000	0.0126	132.5	58666.6	OOR <	19.71	7998.04	*0.00	OOR <	OOR <	654.03	OOR <	OOR <	19.01	OOR <	1.9	OOR <	OOR <	7185.44	198.59	OOR <
434	HENN	24	1776		20200		226		62500	0	2340000	0.0039	324.23	59968.6	OOR <	1663.28	1775.5	*0.02	OOR <	OOR <	14230.7	16.9	*333984.72	239.71	OOR <	132.07	1.63	OOR <	2166.16	OOR <	OOR <
435	HENN	42	20	20	64000	59.8	246	407			1250000	0.004	OOR <	92410.7	2.3	OOR <	6.5	OOR <	OOR <	OOR <	OOR <	OOR <	434.85	OOR <	OOR <	*0.63	OOR <	OOR <	1287.62	*2.17	OOR <	OOR <	93942.8	OOR <	OOR <	0.89	OOR <	OOR <	OOR <	OOR <	OOR <	575.87	OOR <	OOR <	OOR <	OOR <	OOR <	493.82	OOR <
436													OOR <	63209.8	0.31	OOR <	34.43	OOR <	OOR <	OOR <	78.68	OOR <	11860.5	24.78	OOR <	*0.52	*0.01	OOR <	2104.3	OOR <	62.84
437	HENN	41	20	20	3920	20	171	252	527000	0			OOR <	17519.5	0.14	OOR <	31.94	OOR <	OOR <	OOR <	53.73	OOR <	6428.2	6.65	OOR <	*0.83	OOR <	OOR <	704.93	OOR <	OOR <	OOR <	81292	OOR <	OOR <	23.23	OOR <	OOR <	OOR <	4.37	OOR <	490.21	OOR <	OOR <	OOR <	2.98	OOR <	233.21	OOR <
438	HENN	35	1876	20	19100	20	325	537			1950000	729	38.04	OOR >	OOR <	5.73	1388.58	OOR <	OOR <	OOR <	73.72	OOR <	3779.73	6.48	OOR <	*1.47	OOR <	OOR <	5310.18	251.73	OOR <	23.74	OOR >	OOR <	2.06	1304.36	OOR <	OOR <	OOR <	21.18	OOR <	OOR <	OOR <	OOR <	OOR <	OOR <	OOR <	709.63	323.9
439	HENN	53	99200	20	41000	20	50	121	1490	35			9.22	55567.3	OOR <	5.42	322.58	*0.08	OOR <	OOR <	*0.30	OOR <	19386.6	20.39	OOR <	74.02	703.09	OOR <	OOR <	OOR <	5.01	OOR <	6.06	OOR <	OOR <	61.47	OOR <	OOR <	OOR <	OOR <	OOR <	33.78	OOR <	OOR <	OOR <	OOR <	OOR <	OOR <	OOR <
440	HENN	45	680		75700	20	257	572			27200	46.7																				52.41	10108.5	OOR <	1.92	5139.64	OOR <	OOR <	OOR <	1089.47	OOR <	1260.33	91.71	OOR <	31.13	264.41	OOR <	134.97	OOR <
441	HENN	26	1720	20	68500	8100	48	71					2578.05	20591.7	OOR <	OOR <	9196.36	OOR <	OOR <	OOR <	706.87	OOR <	33843.2	64.82	*0.06	65.82	12.65	OOR <	2323.34	*0.99	OOR <	6.4	23086	OOR <	OOR <	6.24	OOR <	OOR <	OOR <	OOR <	OOR <	OOR <	OOR <	OOR <	OOR <	OOR <	OOR <	1716.24	615.52
442	HENN	29	75800	20	213000	20	199	367					5.13	122605	0.37	1.85	2457.57	OOR <	OOR <	OOR <	4.49	OOR <	13646.2	1.74	OOR <	2.16	250.19	OOR <	299.19	OOR <	OOR <	OOR <	72744.8	OOR <	OOR <	1.02	OOR <	OOR <	OOR <	OOR <	OOR <	6212.75	10.62	OOR <	*0.35	OOR <	OOR <	1508.89	*0.20
443	HENN	42	171		81700	20	111	175	39900	163			42.55	*187392.38	0.03	12.47	14045.9	OOR <	OOR <	OOR <	268.34	OOR <	22827.2	10.71	OOR <	10.9	1.55	OOR <	2098.15	30.95	OOR <	OOR <	28709.8	OOR <	OOR <	176.66	OOR <	OOR <	OOR <	OOR <	OOR <	924.59	OOR <	OOR <	*0.37	OOR <	OOR <	1576.23	OOR <
444	HENN				16300	20		239					0.14	77440.3	1.09	OOR <	28.05	OOR <	OOR <	OOR <	OOR <	OOR <	5164.87	OOR <	OOR <	*0.53	OOR <	OOR <	2685.36	106.62	OOR <	88.42	OOR >	OOR <	2.42	1184.72	OOR <	OOR <	OOR <	337.78	OOR <	270.56	0.41	OOR <	OOR <	OOR <	OOR <	470.63	233.12
445	HENN	31			8380	20	278	459
446	HENN	41	20		27500	7920	140	137	8290	27	1360000	0.0078	0.61	17800.5	OOR <	OOR <	1823.52	OOR <	OOR <	OOR <	OOR <	OOR <	298.61	7.04	OOR <	73.72	307.84	OOR <	OOR <	OOR <	OOR <
447	HENN	36	1480	20	60600	20	35	144	6170	22	365000	0.0095	OOR <	4882.53	0.54	OOR <	240.61	*0.02	OOR <	OOR <	OOR <	OOR <	83.83	1.58	OOR <	24.49	OOR <	OOR <	OOR <	OOR <	OOR <
448	HENN	45	68.6		5640	20	243	342	8570	1	580000	0.0004																				*0.03	*476695.14	2.71	OOR <	190.55	OOR <	OOR <	OOR <	OOR <	OOR <	2045.2	OOR <	OOR <	*0.53	OOR <	OOR <	416.06	OOR <
449	HENN	28	20	20	229	40.3	120	303	14900	167	25700	8.85	136.93	59586.2	OOR <	30.63	1148.76	*0.00	OOR <	OOR <	1358.23	OOR <	3817.73	OOR <	OOR <	10.68	OOR <	OOR <	771.23	*0.38	OOR <	7.8	*587882.12	0.11	0.54	17048.4	OOR <	OOR <	OOR <	132.34	OOR <	2507.33	OOR <	OOR <	*0.41	OOR <	OOR <	7784.11	124.38
450	HENN	40	20	20	46500	20	413		297000	2440	561000	0.0119	*0.02	63117.5	2.37	OOR <	768.95	OOR <	OOR <	OOR <	OOR <	OOR <	974.98	0.91	OOR <	90.26	*0.06	OOR <	479.45	OOR <	OOR <	0.25	*139354.37	OOR <	OOR <	853.87	OOR <	OOR <	OOR <	1157.79	OOR <	39422.2	186.95	OOR <	*0.42	OOR <	OOR <	4361.14	18.47
451	HENN	38	20	20	53000	20	236	373			1290000	0.0082	*0.08	98724.6	3.33	OOR <	139.07	OOR <	OOR <	OOR <	OOR <	OOR <	49839.7	72.1	OOR <	*1.07	*0.35	OOR <	6940.87	24.32	21.08	OOR <	35398.1	OOR <	OOR <	6.68	OOR <	OOR <	OOR <	3.64	OOR <	189.7	OOR <	OOR <	*0.56	OOR <	OOR <	386.97	OOR <
452	HENN	33	584	20	83200	316	45				3340	87.4	OOR <	OOR <	4.19	OOR <	OOR <	OOR <	OOR <	OOR <	OOR <	OOR <	OOR <	OOR <	OOR <	*0.29	OOR <	OOR <	377.33	OOR <	21.08	86.47	*170924.80	OOR <	*0.02	3887.5	OOR <	OOR <	OOR <	731.09	OOR <	3290.32	*0.03	OOR <	7.79	OOR <	OOR <	2628.73	260.13
453	HENN	30			151000	20	216				13900	44
454	HENN	31	20	20	20	20	286	334			7270	25.6	OOR <	75780.2	OOR <	OOR <	38.93	OOR <	OOR <	OOR <	*0.15	OOR <	414.88	OOR <	OOR <	*0.50	OOR <	OOR <	855.67	5.52	OOR <	0.66	*1.0508E+006	OOR <	*0.13	247.82	OOR <	OOR <	OOR <	1.01	OOR <	OOR <	OOR <	OOR <	*0.15	OOR <	OOR <	365.59	OOR <
455	HENN				68500	44.8		312																								*0.00	*156225.49	OOR <	OOR <	180.59	OOR <	OOR <	OOR <	OOR <	OOR <	1063.45	OOR <	OOR <	*0.46	OOR <	OOR <	963.01	*0.16
456	HENN	41	131	20	60200	20	69	222			16100	49	6.95	46712.9	OOR <	2.06	92.25	OOR <	OOR <	OOR <	6.94	OOR <	522.64	OOR <	OOR <	*0.52	OOR <	OOR <	671.03	110.06	5.01	0.12	22918	OOR <	OOR <	31.03	OOR <	OOR <	OOR <	1.72	OOR <	397.63	OOR <	OOR <	*0.31	OOR <	OOR <	OOR <	OOR <
457	HENN	44	167	20	82000	20	100	113			18600	1.41	2.46	*254564.46	0.15	OOR <	925.76	OOR <	OOR <	OOR <	323.07	OOR <	6450.28	73.82	OOR <	*0.89	OOR <	OOR <	3164.58	10.58	OOR <	OOR <	*231757.40	4.03	OOR <	83.5	OOR <	OOR <	OOR <	2.26	OOR <	2415.77	0.52	OOR <	*0.52	OOR <	OOR <	1736.52	*3.58
458	HENN	49	6500		226000	44.8	352	428			11800	40.5	*0.00	69417.6	0.56	OOR <	163.69	OOR <	OOR <	OOR <	OOR <	OOR <	707.21	0.12	OOR <	*0.85	OOR <	OOR <	1624.42	OOR <	22.95	OOR <	*2.43	OOR <	OOR <	47.79	OOR <	OOR <	OOR <	OOR <	OOR <	1085.18	1.49	OOR <	*0.17	OOR <	OOR <	OOR <	OOR <
459	HENN	38	20	20	37100	20	170	406	12800	1570	51200	373	0.99	73587.4	1.73	OOR <	288.64	OOR <	OOR <	OOR <	0.63	OOR <	1489.77	OOR <	OOR <	*1.43	OOR <	OOR <	126.11	OOR <	OOR <	OOR <	9947.28	3.18	OOR <	1.26	OOR <	OOR <	OOR <	7.47	OOR <	723.41	2.06	OOR <	*0.46	OOR <	OOR <	514.94	*0.12
460	HENN	33	204	20	175000	442	235	522	1460	9	89600	166	7.64	63348.6	OOR <	OOR <	153.99	OOR <	OOR <	OOR <	1.51	OOR <	895.84	OOR <	OOR <	20.72	OOR <	OOR <	*71.46	OOR <	OOR <	98.24	OOR >	OOR <	0.5	18077.5	OOR <	OOR <	OOR <	22.79	OOR <	93160.2	12.27	OOR <	*0.32	OOR <	OOR <	16479.6	55.28
461	HENN	30	20	20	914000	66.8	172	335	132000	515	24400	178	135.4	*403817.75	0.99	*0.15	9153.8	OOR <	OOR <	OOR <	23.77	OOR <	3583.66	OOR <	*0.14	*1.16	OOR <	OOR <	3037.67	1675.74	16.97	7.2	24664.9	OOR <	4.18	588	OOR <	OOR <	OOR <	2743.15	OOR <	2900.44	129.15	OOR <	*0.05	OOR <	OOR <	14552	97.05
462	HENN	44	20		1020	20	293				47100	130	20.24	*164202.86	1.58	0.71	721.72	OOR <	OOR <	OOR <	21.98	OOR <	107.59	OOR <	OOR <	*0.49	OOR <	OOR <	1938.67	372.83	5.01	31.14	*246444.00	0.4	OOR <	1377.94	OOR <	OOR <	OOR <	OOR <	OOR <	152.92	*0.09	OOR <	*0.63	OOR <	OOR <	2484.17	78.99
463	HENN	34	20	272	714000	20	148	346			26500	103	0.49	22169.7	OOR <	*0.02	584.14	*0.02	OOR <	OOR <	OOR <	OOR <	1300.83	0.47	OOR <	189.75	OOR <	OOR <	OOR <	OOR <	OOR <	*0.00	103591	OOR <	OOR <	90.92	OOR <	OOR <	OOR <	OOR <	OOR <	753.08	*0.04	OOR <	*0.28	OOR <	OOR <	*31.65	OOR <
464	HENN	30	4540	20	6530	20	236	367			23300	75.6	16.96	70280.7	OOR <	1.33	1062.61	OOR <	OOR <	OOR <	308.97	OOR <	5542.97	7.7	OOR <	*1.18	OOR <	OOR <	1815.4	*0.01	OOR <	187.97	*643020.83	OOR <	OOR <	6766.36	OOR <	OOR <	OOR <	9.54	OOR <	3915.27	36.1	0.7	9.29	1.08	OOR <	2463.05	263.53
465	HENN	29		20	65900	20	86	145			7110	94.2																				20.8	10395	OOR <	200.98	876.6	*0.00	OOR <	OOR <	1520.85	OOR <	33439.4	436.81	5.73	519.22	*0.18	6.25	708.45	OOR <
466	HENN	35	20	20	313000	20	378	541			39200	141	*0.03	70499.1	3.11	5.68	315	OOR <	OOR <	OOR <	50.56	OOR <	3724.85	9.39	OOR <	*0.74	OOR <	OOR <	991.84	*0.00	21.08	0.35	51854.8	0	4.64	749.65	OOR <	OOR <	OOR <	208.39	OOR <	3871.93	260.21	OOR <	*0.34	OOR <	OOR <	1184.38	*1.01
467	HENN	37	20	89	2360	20	393	302			23800	79.2	0.62	123335	OOR <	OOR <	1066.88	OOR <	OOR <	OOR <	4.87	OOR <	27766	86.47	OOR <	*0.36	OOR <	OOR <	2061.34	OOR <	OOR <	OOR >	OOR <	22509.8	31023.6	44089.3	26416.8	38604.2	21385.5	21275.4	27109.5	OOR <	71879	OOR <	23924.1	OOR <	143310	OOR <	OOR <
468	HENN	40	46800	115	141000	7940	60	105	8820	58	16400	80.5																				435.22	107708	OOR <	96.7	2171.32	OOR <	OOR <	OOR <	951.1	OOR <	7618.92	3.62	OOR <	5.01	634	OOR <	4732.34	672.07
469	HENN	32	10200	1920	94900	20	270	424	29200	27	65500	10.1	16.82	OOR >	0.84	OOR <	OOR >	OOR <	OOR <	OOR <	44.52	OOR <	10689.4	*0.03	OOR <	*0.52	OOR <	OOR <	20679.2	52.33	OOR <	26.21	OOR >	OOR <	16.39	13102.3	OOR <	OOR <	OOR <	124.56	OOR <	21072.8	2.4	OOR <	17.03	*0.07	0.99	898.53	280.43
470	HENN	45	20	20	2210	20	291	364			32100	99.5	9.51	57325.6	OOR <	*0.00	265.69	OOR <	OOR <	OOR <	1.82	OOR <	30.77	OOR <	OOR <	*0.58	OOR <	OOR <	124.14	39.18	OOR <	59.89	*176272.40	0.33	1.02	1646.04	OOR <	OOR <	OOR <	0.63	OOR <	401.47	OOR <	OOR <	*0.47	OOR <	OOR <	1753.96	173.56
471	HENN	25	20		20		437				24800	82.3	46.47	*2.3203E+007	OOR <	148.55	2696.01	OOR <	OOR <	OOR <	1637.35	OOR <	14334.5	205.95	OOR <	*0.62	OOR <	OOR <	3832.95	22.54	OOR <
472	HENN	29			607		425				4340	64.8	812.08	OOR >	OOR <	12.14	6747.83	OOR <	OOR <	OOR <	322.06	OOR <	4775.41	1.05	OOR <	*0.12	OOR <	OOR <	56337.9	1193.55	26.4
473	HENN	37	20		50000	20	211	672					*0.07	118056	3.87	OOR <	147.91	OOR <	OOR <	OOR <	OOR <	OOR <	1192.53	8.2	OOR <	*0.38	OOR <	OOR <	1548.07	8.77	28.03	155.96	*242006.63	OOR <	345.11	1936.09	OOR <	OOR <	OOR <	3722.88	105.21	9367.9	476.64	OOR <	1.7	OOR <	OOR <	247.51	18.56
474	HENN	28	20		89500		367	468			5730	154	OOR <	81016.2	OOR <	OOR <	5.98	OOR <	OOR <	OOR <	0.55	OOR <	3522.8	2.13	OOR <	OOR <	OOR <	OOR <	OOR <	OOR <	OOR <
475	HENN	28	25200		357000		300				29700	86.7	109.03	*272299.84	0.12	13.09	4301.54	OOR <	OOR <	OOR <	2084.13	OOR <	5586.78	476.16	OOR <	*0.15	OOR <	OOR <	6501.33	240.2	OOR <
476	HENN	43			54500	20	160	427			7410	72.8	303.76	27799.1	OOR <	8.42	3138.58	OOR <	OOR <	OOR <	26.9	OOR <	910.21	OOR <	OOR <	*0.64	OOR <	OOR <	4738.64	832.58	OOR <
477	HENN	33	924	20	832000	20	215	527			48700	58.2																				*0.01	*3.0609E+006	OOR <	OOR <	144.51	OOR <	OOR <	OOR <	OOR <	OOR <	302.7	OOR <	OOR <	*0.30	OOR <	OOR <	*29.69	5.58
478	HENN	29	59600		2990000	20	124	245			26500	71.8	16.27	99359.1	OOR <	*0.34	996.16	*0.01	OOR <	OOR <	20.22	OOR <	11516.5	1.08	OOR <	5.57	1.98	OOR <	752.17	15.53	OOR <
479	HENN	34	20	20	384000	20	199	258			37600	25.6	OOR <	63418.2	OOR <	OOR <	22.41	OOR <	OOR <	OOR <	10.53	OOR <	3023.22	OOR <	OOR <	OOR <	OOR <	OOR <	435.6	OOR <	OOR <	OOR <	*205865.76	OOR <	OOR <	131.69	OOR <	OOR <	OOR <	OOR <	OOR <	4540.97	3.62	OOR <	*0.42	OOR <	OOR <	OOR <	OOR <
480	HENN	41	129.8		8320	9260	117	211			19300	55.5	*0.01	*137881.85	1.5	*0.11	122.72	OOR <	OOR <	OOR <	9.96	OOR <	3112.49	OOR <	OOR <	*0.46	OOR <	OOR <	4349	40.54	OOR <
481	HENN	37	568000		642000	20	142	349			32800	81.6	396.83	*138614.27	1.41	108.24	14210.8	OOR <	OOR <	OOR <	1198.67	OOR <	4273.18	38.98	OOR <	1.53	OOR <	OOR <	6125.94	5037.81	OOR <	578.09	32552.8	OOR <	286.18	16480.6	OOR <	OOR <	OOR <	277.67	OOR <	1899.27	9.62	OOR <	*0.69	1283.62	OOR <	5430.33	1633.12
482	HENN	44	2940	20	32700	20	259	453					OOR <	OOR >	OOR <	OOR <	134.72	OOR <	OOR <	OOR <	OOR <	OOR <	1477.56	OOR <	OOR <	OOR <	OOR <	OOR <	1027.18	OOR <	OOR <	OOR <	132960	OOR <	OOR <	21.34	OOR <	OOR <	OOR <	OOR <	OOR <	5395.31	OOR <	OOR <	*0.12	OOR <	OOR <	2079.72	*1.98
483	HENN	50	20		1440	20	256	407					OOR <	20869.4	0.04	OOR <	206.58	OOR <	OOR <	OOR <	OOR <	OOR <	298.61	OOR <	OOR <	2.8	1.33	OOR <	OOR <	OOR <	5.01
484	HENN	38	47	20	26500	20	256				41700	148	*0.06	20403.5	3.11	OOR <	427.2	OOR <	OOR <	OOR <	1000.19	OOR <	9825.56	22.19	OOR <	*0.60	OOR <	OOR <	1889.36	7.05	16.97	72.59	*1.6140E+006	1.41	OOR <	3703.27	OOR <	OOR <	OOR <	35.61	OOR <	177.76	9.02	OOR <	6.49	OOR <	OOR <	1075.58	*1.34
485	HENN	28	172200	20	39800	20	219				34600	31.2	*0.00	*359946.81	1.82	OOR <	84.79	OOR <	OOR <	OOR <	OOR <	OOR <	456.55	OOR <	OOR <	*0.53	OOR <	OOR <	871.54	OOR <	OOR <
486	HENN				35200			474					559.45	49178.2	OOR <	76.36	3522.31	*0.01	OOR <	OOR <	998.32	OOR <	318.95	8.2	OOR <	17.33	OOR <	1.67	3450.04	OOR <	OOR <
487	HENN	41	14020	20	1130000	20	339				63000	49.7	22.56	*138430.45	OOR <	10.89	1290.53	OOR <	OOR <	OOR <	22.3	OOR <	98553.9	5.97	OOR <	*0.26	*0.29	OOR <	2238.01	*0.63	5.01	0.74	19073.6	OOR <	OOR <	*0.10	OOR <	OOR <	OOR <	OOR <	OOR <	OOR <	OOR <	OOR <	*0.24	OOR <	OOR <	12663.1	106.82
488	HENN	44	684		15700	40	164						1.87	32414	0.22	OOR <	69.55	OOR <	OOR <	OOR <	1.01	OOR <	1146.94	OOR <	OOR <	*0.72	OOR <	OOR <	607.56	13.59	5.01
489	HENN	49				20	448				31600	47.8
490	HENN	37			301		487				57500	159
491	HENN	47	1354		153000	20	231	463	12600	22	45100	123	2.79	*307269.09	OOR <	*0.17	108.28	OOR <	OOR <	OOR <	6.02	OOR <	709.01	OOR <	OOR <	*1.08	OOR <	OOR <	OOR <	OOR <	OOR <
492	HENN	37	424		155000		443				30200	100	OOR <	9347.79	OOR <	OOR <	206.28	OOR <	OOR <	OOR <	155.26	OOR <	3136.38	0.75	OOR <	*0.01	OOR <	OOR <	OOR <	OOR <	OOR <
493	HENN	33	598		511000		504		37500	0	48200	35.7	*0.09	*331031.82	OOR <	*0.15	36.98	OOR <	OOR <	OOR <	12.26	OOR <	609.57	*0.09	OOR <	*0.36	OOR <	OOR <	6852.79	OOR <	OOR <
494	HENN	21	20		760	29800	215	159			28000	24.9	3.84	38537.8	OOR <	0.68	164.23	OOR <	OOR <	OOR <	110.5	OOR <	OOR <	1.58	OOR <	*0.59	OOR <	OOR <	*43.33	OOR <	OOR <
495	HENN	43	23200		27200		486		14000	0	18700	34.1	571.84	51768.2	0.42	376.44	5456.37	0.79	OOR <	OOR <	4836.02	OOR <	436.75	25.77	OOR <	25.07	OOR <	1.31	2552.81	*4.63	OOR <
496	HENN				34000	369		300					470.37	30906.2	OOR <	818.2	6149.68	0.25	OOR <	OOR <	3320.4	OOR <	14779.5	7.79	2.39	373.24	631.57	164.07	1928.18	79.88	OOR <
497	HENN	34	808	20	893000		214		1250	58	12400	16.5	15.73	*325960.19	0.62	6.04	519.99	OOR <	OOR <	OOR <	146.82	OOR <	30362	6.69	OOR <	*0.39	OOR <	OOR <	4493.64	90.05	5.01	0.44	OOR >	OOR <	OOR <	49.75	OOR <	OOR <	OOR <	7.2	OOR <	OOR <	OOR <	OOR <	OOR <	OOR <	OOR <	OOR <	OOR <
498	HENN	45	25200		1340000		203		35800	0	26500	397
499	HENN	35	13180		470000		48				14200	28.8	25.05	*233088.05	OOR <	5.32	1450.69	OOR <	OOR <	OOR <	129.74	OOR <	37847.9	13.73	OOR <	*0.18	OOR <	OOR <	5770.78	34.31	OOR <
500	HENN	37	20		39600		211	150					2.9	OOR >	2.07	3.22	1769.61	OOR <	OOR <	OOR <	557.16	OOR <	6605.99	116.92	OOR <	*0.59	*0.32	OOR <	2926.5	5.26	9.01
501	HENN	44	13220		13220		187						156.98	OOR >	OOR <	3.51	4175.34	OOR <	OOR <	OOR <	0.63	OOR <	12627.5	3.43	OOR <	4.56	*0.04	OOR <	4715.55	386.82	OOR <
502	HENN	44	440		440	7850	282	242	7590	28			0.91	OOR >	1.14	OOR <	3071.7	OOR <	OOR <	OOR <	2.48	OOR <	3057.02	OOR <	OOR <	*1.30	OOR <	OOR <	2592.32	270.4	OOR <
503	HENN	26	1138		1138		281	325	12100	0	1310000	0.004	19.86	OOR >	OOR <	1.16	1395.69	OOR <	OOR <	OOR <	24.91	OOR <	22933.6	OOR <	OOR <	*0.59	OOR <	OOR <	9050.72	336.44	OOR <
504	HENN	33	20		20		295	461	354000	335	1720000	0.0026
505	HENN	27	1048				250		36500	0	1550000	0.0052	0.83	OOR >	OOR <	OOR <	1560.74	OOR <	OOR <	OOR <	131.69	OOR <	46278.6	0.25	OOR <	*0.36	OOR <	OOR <	3972.02	13.9	OOR <
506	HENN	33	138.8		26800		321		28800	0
507	HENN	0	48.2		12100		218		153000	0	714000	0.0038	270.44	69793.1	OOR <	24.61	4701.11	OOR <	OOR <	OOR <	327.62	OOR <	10201.5	OOR <	OOR <	*0.54	OOR <	OOR <	4827.24	578.46	OOR <
508	HENN	31	262		1030		351		17800	0	44200	0.0185	*0.02	109674	1.01	*0.03	223.06	OOR <	OOR <	OOR <	OOR <	OOR <	1607.99	0.32	OOR <	*0.40	OOR <	OOR <	713.16	OOR <	5.01
509	HENN	31	2480		873000		163		10500	0	19600000	0.0027	385.16	87751.5	OOR <	360.76	2746.71	0.73	OOR <	OOR <	6975.39	OOR <	16038.1	2.2	1.23	150.56	OOR <	42.36	1809.52	*1.12	OOR <
510	HENN	43	20		240000		368						3.66	87124.9	OOR <	*0.29	2020.33	OOR <	OOR <	OOR <	84.69	OOR <	30313.6	8.42	OOR <	*0.30	0.79	OOR <	2898.96	OOR <	OOR <
511	HENN	28			14500		332
512	HENN												161.45	*197017.94	OOR <	0.46	476.35	OOR <	OOR <	OOR <	905.91	OOR <	OOR <	OOR <	OOR <	*0.47	OOR <	OOR <	2565.96	735.9	OOR <
513	HENN	39	7740		153000		267		73800	0			57.57	*1.0354E+006	OOR <	OOR <	2662.98	OOR <	OOR <	OOR <	OOR <	OOR <	OOR <	OOR <	OOR <	*1.00	OOR <	OOR <	4111.19	89.42	OOR <
514	HENN	24	134200		50300		366		383000	0			1303.52	106804	OOR <	233.19	3530.47	OOR <	OOR <	OOR <	OOR >	OOR <	56988.9	47.7	OOR <	93.63	*0.07	OOR <	3913.82	181.37	OOR <
[truncated: 1 more columns]

## Sheet: Sheet3
patientcode
HAART
Age
CVLloadBL
CVLloadM12
plasmaVLBL
PlasmaVLM12
CD4baseline
CD4month12
A3GCVL
BST2CVL
A3GPBMC
BST2PBMC
IFNabaseline
IFNamonth12
IFNgbaseline
IFNgmonth12
IP10baseline
IP10month12
patientcode1
NGbaseline
CTbaseline
RPRbaseline
TVbaseline
HSV2
NGM12
CTM12
RPRM12
TVM12
A3GCVLgroups
BST2CVLgroups
CD4BLgroups
CVLVLBLlog
CVLVLM12log
PlasmaVLBLlog
CD4BLlog
A3GCVLlog
BST2CVLlog
IFNaBLlog
IFNgBLlog
IP10BLlog
plasmaVLdifference
CVLVLdifference
filter_$
logplasmaVLdifference
logCVLVLdifference
