# Supplementary material for: Twelve-Month Antiretroviral Therapy Suppresses Plasma and Genital Viral Loads but Fails to Alter Genital Levels of Cytokines, in a Cohort of HIV-Infected Rwandan Women
Source: PLoS One. 2015 May 26;10(5):e0127201. doi: 10.1371/journal.pone.0127201 (PMC4444210; doi:10.1371/journal.pone.0127201)
Supplement: S2 Dataset — (XLS) [file pone.0127201.s002.xls]

## Sheet: FI
File Name: D:\barbara\rwanda-pascale\plaat 1 ijklijnen optimize.rbx
Acquisition Date: 08-Feb-2011, 09:13 AM
Reader Serial Number: LX10000347002
Plate ID:
RP1 PMT (Volts): 641.51
RP1 Target: 3595
		Hu IL-1b (39)	Hu IL-1ra (25)	Hu IL-2 (38)	Hu IL-6 (19)	Hu IL-8 (54)	Hu IL-10 (56)	Hu IL-12(p70) (75)	Hu IL-17 (76)	Hu G-CSF (57)	Hu IFN-g (21)	Hu IP-10 (48)	Hu MCP-1(MCAF) (53)	Hu MIP-1a (55)	Hu MIP-1b (18)	Hu RANTES (37)	Hu TNF-a (36)	Hu VEGF (45)	Hu IL-1a (63)	Hu IFN-a2 (20)
Type	Well	FI	FI	FI	FI	FI	FI	FI	FI	FI	FI	FI	FI	FI	FI	FI	FI	FI	FI	FI
S1	G3,H3	---	4743.5	---	---	---	---	10424.8	---	---	6044	11291.3	---	---	---	---	---	9154.8	---	9220
S2	E3,F3	11192.3	2865	10052.5	10139.3	7511	14854.3	9441	9729.5	9934.5	2497	6869.8	13774	---	---	---	10806.5	5521.5	11372	7067.3
S3	C3,D3	10395.8	1091.8	6378.5	7109	4670.8	12327.5	5964.5	5762.8	7658.8	559.8	3154.3	11494.5	---	11394.8	8313	7236.3	2965	10465.5	2716.5
S4	A3,B3	7209.5	269	3019.5	3735	2295	7874.5	3207	2394	3407.3	114.8	939.5	5932.3	8553.5	8230.3	4754.8	3134.5	1375	7291.5	295.5
S5	G2,H2	3800.3	89	1262.8	1588.8	826	4196.3	1651.5	1108	1099.8	41.3	223.3	2422.5	5251.5	3913	2081.3	1329.5	838.3	4610.8	62.3
S6	E2,F2	1838	31	582.5	589.5	375.5	1905.5	666	415.5	300.5	20.3	50.3	732.8	2415.5	1811.5	600.5	484.3	628	2829.5	28.5
S7	C2,D2	1068.8	19	463.5	309	199.3	1087.5	424.5	321.8	148.8	19	28.5	341.8	1388.8	841.3	293.5	302.8	---	2395	32
S8	A2,B2	486.5	15	365	160.5	98.3	600.5	217.5	218.5	62	12.5	---	130	596.5	368.5	101	153	---	1834.5	25.8
S9	G1,H1	220.3	---	210.5	84	62.8	322.8	118	---	32.5	---	---	66.5	316.5	187.5	44.5	78.5	---	---	20
S10	E1,F1	147.8	---	248	58	49.5	180.5	88.3	---	26.5	---	---	50	264.8	---	30	53	---	---	---
S11	C1,D1	84.3	---	---	---	---	97.3	---	---	---	---	---	42.5	270.8	---	---	---	---	---	---
X1	A4	32	2203	227.5	14	579.5	9	14	94	13	9	130	31	171	257.5	43.5	14	381	1090.5	25
X2	B4	762	1065.5	289.5	31	587	8	20	122	73	11	15	41.5	272.5	131	14	17	1389.5	2157	27
X3	C4	57	3760	222	21	372	7	14	91.5	13	8	418.5	26	107	120	9	14	718.5	595	24
X4	D4	45	4481	230	73.5	683.5	9	18	101	233	9	721	36	224	100	12	12	1605.5	1948	28
X5	E4	4152	5016	219.5	48	4050	7	22	116	563	9	6161	226	205	88.5	11	12	4976	7863	22.5
X6	F4	60	4084	288	128.5	749	9	18.5	103.5	187.5	9	1825	169	243.5	133	11	15	1017	1544	28
X7	G4	551	3802	209.5	42	675	9	15	83	34	7	28.5	33	180	118.5	9.5	12.5	629.5	2430	21.5
X8	H4	172.5	4112.5	236.5	31	437	8	15	101	96	8	2289	44	221	119	11	14	2747.5	2228	26
X9	A5	3611.5	4772	262	616	6457	10	17.5	94.5	2292	13	2044	430	244	189	18	13	2452	10069	21.5
X10	B5	3832	5315.5	213	706	3573	46.5	19.5	115.5	3065	8.5	770.5	672	223	159	15	15	5776	2427	24
X11	C5	4280	3575	118	501	3321	44	19	52	1978	8	140	156	122.5	691.5	16	60	1814	1399	19
X12	D5	4547.5	3426	120	17.5	6756.5	8	15	89.5	55	10	4566.5	32	176	692	12	17	7213.5	4333	19
X13	E5	473	3496	181.5	87	360	7	19.5	104.5	55	10	246.5	31.5	223.5	113	11	16	884.5	3064	25
X14	F5	158	4679	145.5	28.5	1597.5	8	22.5	104	47	12	6654.5	762	174	96	12.5	13	1401	1321	20
X15	G5	1216	5428	163	745	2832.5	8	20.5	71	2937	11	4719	1447	182.5	122	13	14	1916	2207	21
X16	H5	22	2850	263	17	360	7	14	103.5	2704.5	10	3057	641	245	130	14	15	898	1629	23
X17	A6	71.5	2168.5	288	15.5	903.5	8	14	112	1981	9	3746.5	292	252	120.5	11	15	1344	1903	27
X18	B6	24.5	4277.5	330	39	590	9	16.5	119.5	1109	9	3023.5	174.5	253.5	125	13	13	1605.5	1922	23
X19	C6	4118	5386	275	65.5	7434.5	9	19	101	336	10	3142	121	225	144	15	13	4210	6641	27
X20	D6	3369.5	4569	43	1924.5	2664	9	15	84.5	5511	17	2162	1554	159	376	18	13	1648	4455	19.5
X21	E6	98	3720	203	49	527	8	16	85	179	9	746	30.5	177.5	105	9	13	991	1739	18.5
X22	F6	19	4470	222	16	153	8	14	85	62	7	524	121	226.5	120.5	10.5	13	1030	1239	25
X23	G6	392	5477	186	180	2366.5	8	19	81	518	7	512	64.5	173.5	119	12	14.5	1488	1814.5	20
X24	H6	1526	4789	195.5	50	5778	9	17	81	276	10	9944	123.5	330.5	573	90	14	2447	2936	25
X25	A7	1506	5323	245	92	2140	8	17.5	88	295	9	8068.5	513.5	208	231	11	13	1773	1847	24
X26	B7	3528	5612	175	254	6440	8	15	77	3918	8	7911.5	126.5	204	84.5	11.5	13	5442.5	6854	18
X27	C7	18	4860	218	10.5	507	8	19.5	77	8.5	9	1071.5	26	192.5	89	11	12.5	657.5	1174	24
X28	D7	1027	4967	66	46.5	755.5	9	17	77	64.5	8	144	23	172.5	97	8.5	13	5766.5	716	15
X29	E7	143.5	2296.5	143	44	1097	59	16	70	14	11	676	51.5	210	2678	17.5	16	476	685	21
X30	F7	730	5551	251	19	8727	8	16	125.5	171	9	3953.5	40	221.5	113	12.5	18	4518.5	2575	24
X31	G7	718	4479	217	56	1530.5	42	16	87	100	9.5	4141.5	63	182	371	52	16	919	2089	20.5
X32	H7	282	4866	242	15.5	2082.5	7	15	93	16	9	507.5	53	307	335	35	17	1338	2054.5	26
X33	A8	42.5	5224	269	13.5	343	9	19	101	16	12	211	26.5	180.5	113.5	12	14.5	968.5	1489	21
X34	B8	845	4771	211	173.5	1799	7.5	18.5	74	106.5	10	10720.5	130.5	179	84	27	14	1458	1640.5	25
X35	C8	2030	4472	69	2994	1177.5	18	12.5	64.5	5059	9	4854.5	95.5	642	4756	11	31	308.5	1048	16
X36	D8	677	3547	127.5	101	2622	9	12	66	343	8	231	26.5	162	266	11	11	741	1462	20
X37	E8	1023	5664.5	285	28	1706	9.5	18.5	88	118	9	169	29.5	230	134	12	16.5	1431	5013	22
X38	F8	364	3928	205	160	1391.5	8	19	89	503	8.5	5890.5	60	176.5	94	10	14	3056	2091	20
X39	G8	4653	5904	265	861	5976	9	18.5	149	2188.5	22	8348	486	363	650	56	16.5	3460	6401.5	27.5
X40	H8	11	1942.5	232	13.5	201	8	16	113	196	9	2799	138.5	238	140	12	13	899	1275	21
X41	A9	22	2928	264	23	126.5	8	13	110	18	8	850	57.5	218	117	11.5	14	2060	1649.5	23.5
X42	B9	68	4189	256	70	395	7	13	106.5	338.5	7.5	540	49.5	238	121.5	13	16	942.5	1656.5	23
X43	C9	249	5510	217	81	1536	9	14	98	145.5	9	5243.5	111.5	192	86.5	12	12	1593	1701	23
X44	D9	13	3185	219	13	99	9	18.5	97	71	10.5	737	46.5	233	114	10	15	817	1393	27.5
X45	E9	733	4080	212	76	1593.5	8	18.5	95	764	11	2507	150.5	214	166	11	13	1319	1546	19
X46	F9	18	7	280.5	16	367	8	15	103	14	9	52.5	35	234	172	18.5	15	421	1273	23
X47	G9	3158	2658	176	153.5	3102.5	7	17.5	97	120.5	10	461	34.5	185	123.5	14	18	2141.5	5831	24
X48	H9	20	3939	238	24	209	10	21.5	94	260.5	10	4217	314.5	206	113	20	16	1415	1402	45
X49	A10	79	3851	260	42	212	7	23	88.5	124	10	271	436	285.5	111	1064	14.5	1621	1706.5	26.5
X50	B10	255	2909	235	23	306.5	8	18	91	30	10.5	592	31.5	196	131	12	14	857	2052	25
X51	C10	53	3732.5	261	18	993.5	9	16	101	304	10	2290	270	226	96	12.5	15	1925.5	2256	23
X52	D10	255	1165.5	126	33.5	36.5	9.5	12	96	15	10	12	22.5	209	116	11.5	14	716	1108	24
X53	E10	74.5	746	143	26	243	8	16	69	32.5	10	213	46.5	147	76.5	8	15	552	1122.5	21
X54	F10	74.5	4641.5	298	12	474.5	8.5	19	85.5	17	10	617	156	243	98	14.5	15	1226	1947	30
X55	G10	1876	5137.5	231.5	190	3726.5	8	22	67.5	3541	9	2522	2693.5	163	68	11	15	2530	3824	19
X56	H10	1099	5460	181	129	1883	9	17	81.5	248	10.5	1847.5	136.5	195.5	185	12	13	2274	3880	22
X57	A11	287	4927.5	325	44	1743.5	6	19	96	101	10	224	34	207	126	13	14	1069	1874	30
X58	B11	18	4338	288	20	115	9	20	126	57.5	10	322.5	87	225	100	14	15	723	1415.5	31
X59	C11	6287.5	5666.5	84.5	35.5	9567	12	16	71.5	485	11	3528	34	136.5	130.5	19	26.5	6274	8631	17
X60	D11	121	4288.5	277	73	1250	8	21	100.5	31.5	10	546	622	235	411	13	14	1567	1822	25.5
X61	E11	70.5	5333	239	13	662	9.5	17	102	11	8.5	1857.5	56	218	156	11	13	703.5	1312	23
X62	F11	28	869	142	15	718	8	14	76	36	10	2828	76	199	101	13	14	629.5	1803	24
X63	G11	45	4768	263.5	48.5	425	7	15	107.5	66	8.5	1564.5	37.5	228	107	14	14	2047	2446	24
X64	H11	482	5257.5	159.5	22	1864	9	13	83	240	7	2550.5	20	182	106	9	14	2822.5	4312	21
X65	A12	38	3520	252.5	62.5	326.5	7.5	18.5	119	44	9	548	30.5	240.5	99	11.5	14	966	1641.5	30
X66	B12	118	4637	219.5	35.5	298	9	14.5	87	63	11	5710	39	223.5	115.5	10	16	1161.5	2145	27
X67	C12	160	4690	227	51	1419	7.5	17	61	77	10	1950	166	202	99	10.5	17	1047	1515.5	24
X68	D12	41	2520	174	30.5	366	8	15	87	85	10	1693	106	224	87.5	11.5	11	917.5	1299	23
X69	E12	39	1452	279	324	336.5	7	18	108	404	9	487	55.5	234	120	11	16	935	1405.5	27
X70	F12	5118	5747	83	183	4743.5	8	19	66	790	9	2234	62.5	202	63	10	15	6868	6638	29.5
X71	G12	12003	7	6712	5919	5007	10575	5577	4662	5956	421.5	15	12358	216.5	11644	12	8837	453	1040.5	26
X72	H12	9417	8	4466.5	3402	3446	7915	3630	2777.5	3332	176	13.5	8806.5	148	8439	12	5775.5	359.5	1050	24
*** = Value not available; --- = Designated as an outlier
*Value = Value extrapolated beyond standard range
OOR = Out of Range; OOR> = Out of Range Above; OOR< = Out of Range Below
Exp Conc = Expected Concentration; Obs Conc = Observed Concentration
Concentration Units = pg/ml

## Sheet: FI - Bkgd
File Name: D:\barbara\rwanda-pascale\plaat 1 ijklijnen optimize.rbx
Acquisition Date: 08-Feb-2011, 09:13 AM
Reader Serial Number: LX10000347002
Plate ID:
RP1 PMT (Volts): 641.51
RP1 Target: 3595
		Hu IL-1b (39)	Hu IL-1ra (25)	Hu IL-2 (38)	Hu IL-6 (19)	Hu IL-8 (54)	Hu IL-10 (56)	Hu IL-12(p70) (75)	Hu IL-17 (76)	Hu G-CSF (57)	Hu IFN-g (21)	Hu IP-10 (48)	Hu MCP-1(MCAF) (53)	Hu MIP-1a (55)	Hu MIP-1b (18)	Hu RANTES (37)	Hu TNF-a (36)	Hu VEGF (45)	Hu IL-1a (63)	Hu IFN-a2 (20)
Type	Well	FI - Bkgd	FI - Bkgd	FI - Bkgd	FI - Bkgd	FI - Bkgd	FI - Bkgd	FI - Bkgd	FI - Bkgd	FI - Bkgd	FI - Bkgd	FI - Bkgd	FI - Bkgd	FI - Bkgd	FI - Bkgd	FI - Bkgd	FI - Bkgd	FI - Bkgd	FI - Bkgd	FI - Bkgd
S1	G3,H3	---	4743.5	---	---	---	---	10424.8	---	---	6044	11291.3	---	---	---	---	---	9154.8	---	9220
S2	E3,F3	11192.3	2865	10052.5	10139.3	7511	14854.3	9441	9729.5	9934.5	2497	6869.8	13774	---	---	---	10806.5	5521.5	11372	7067.3
S3	C3,D3	10395.8	1091.8	6378.5	7109	4670.8	12327.5	5964.5	5762.8	7658.8	559.8	3154.3	11494.5	---	11394.8	8313	7236.3	2965	10465.5	2716.5
S4	A3,B3	7209.5	269	3019.5	3735	2295	7874.5	3207	2394	3407.3	114.8	939.5	5932.3	8553.5	8230.3	4754.8	3134.5	1375	7291.5	295.5
S5	G2,H2	3800.3	89	1262.8	1588.8	826	4196.3	1651.5	1108	1099.8	41.3	223.3	2422.5	5251.5	3913	2081.3	1329.5	838.3	4610.8	62.3
S6	E2,F2	1838	31	582.5	589.5	375.5	1905.5	666	415.5	300.5	20.3	50.3	732.8	2415.5	1811.5	600.5	484.3	628	2829.5	28.5
S7	C2,D2	1068.8	19	463.5	309	199.3	1087.5	424.5	321.8	148.8	19	28.5	341.8	1388.8	841.3	293.5	302.8	---	2395	32
S8	A2,B2	486.5	15	365	160.5	98.3	600.5	217.5	218.5	62	12.5	---	130	596.5	368.5	101	153	---	1834.5	25.8
S9	G1,H1	220.3	---	210.5	84	62.8	322.8	118	---	32.5	---	---	66.5	316.5	187.5	44.5	78.5	---	---	20
S10	E1,F1	147.8	---	248	58	49.5	180.5	88.3	---	26.5	---	---	50	264.8	---	30	53	---	---	---
S11	C1,D1	84.3	---	---	---	---	97.3	---	---	---	---	---	42.5	270.8	---	---	---	---	---	---
X1	A4	32	2203	227.5	14	579.5	9	14	94	13	9	130	31	171	257.5	43.5	14	381	1090.5	25
X2	B4	762	1065.5	289.5	31	587	8	20	122	73	11	15	41.5	272.5	131	14	17	1389.5	2157	27
X3	C4	57	3760	222	21	372	7	14	91.5	13	8	418.5	26	107	120	9	14	718.5	595	24
X4	D4	45	4481	230	73.5	683.5	9	18	101	233	9	721	36	224	100	12	12	1605.5	1948	28
X5	E4	4152	5016	219.5	48	4050	7	22	116	563	9	6161	226	205	88.5	11	12	4976	7863	22.5
X6	F4	60	4084	288	128.5	749	9	18.5	103.5	187.5	9	1825	169	243.5	133	11	15	1017	1544	28
X7	G4	551	3802	209.5	42	675	9	15	83	34	7	28.5	33	180	118.5	9.5	12.5	629.5	2430	21.5
X8	H4	172.5	4112.5	236.5	31	437	8	15	101	96	8	2289	44	221	119	11	14	2747.5	2228	26
X9	A5	3611.5	4772	262	616	6457	10	17.5	94.5	2292	13	2044	430	244	189	18	13	2452	10069	21.5
X10	B5	3832	5315.5	213	706	3573	46.5	19.5	115.5	3065	8.5	770.5	672	223	159	15	15	5776	2427	24
X11	C5	4280	3575	118	501	3321	44	19	52	1978	8	140	156	122.5	691.5	16	60	1814	1399	19
X12	D5	4547.5	3426	120	17.5	6756.5	8	15	89.5	55	10	4566.5	32	176	692	12	17	7213.5	4333	19
X13	E5	473	3496	181.5	87	360	7	19.5	104.5	55	10	246.5	31.5	223.5	113	11	16	884.5	3064	25
X14	F5	158	4679	145.5	28.5	1597.5	8	22.5	104	47	12	6654.5	762	174	96	12.5	13	1401	1321	20
X15	G5	1216	5428	163	745	2832.5	8	20.5	71	2937	11	4719	1447	182.5	122	13	14	1916	2207	21
X16	H5	22	2850	263	17	360	7	14	103.5	2704.5	10	3057	641	245	130	14	15	898	1629	23
X17	A6	71.5	2168.5	288	15.5	903.5	8	14	112	1981	9	3746.5	292	252	120.5	11	15	1344	1903	27
X18	B6	24.5	4277.5	330	39	590	9	16.5	119.5	1109	9	3023.5	174.5	253.5	125	13	13	1605.5	1922	23
X19	C6	4118	5386	275	65.5	7434.5	9	19	101	336	10	3142	121	225	144	15	13	4210	6641	27
X20	D6	3369.5	4569	43	1924.5	2664	9	15	84.5	5511	17	2162	1554	159	376	18	13	1648	4455	19.5
X21	E6	98	3720	203	49	527	8	16	85	179	9	746	30.5	177.5	105	9	13	991	1739	18.5
X22	F6	19	4470	222	16	153	8	14	85	62	7	524	121	226.5	120.5	10.5	13	1030	1239	25
X23	G6	392	5477	186	180	2366.5	8	19	81	518	7	512	64.5	173.5	119	12	14.5	1488	1814.5	20
X24	H6	1526	4789	195.5	50	5778	9	17	81	276	10	9944	123.5	330.5	573	90	14	2447	2936	25
X25	A7	1506	5323	245	92	2140	8	17.5	88	295	9	8068.5	513.5	208	231	11	13	1773	1847	24
X26	B7	3528	5612	175	254	6440	8	15	77	3918	8	7911.5	126.5	204	84.5	11.5	13	5442.5	6854	18
X27	C7	18	4860	218	10.5	507	8	19.5	77	8.5	9	1071.5	26	192.5	89	11	12.5	657.5	1174	24
X28	D7	1027	4967	66	46.5	755.5	9	17	77	64.5	8	144	23	172.5	97	8.5	13	5766.5	716	15
X29	E7	143.5	2296.5	143	44	1097	59	16	70	14	11	676	51.5	210	2678	17.5	16	476	685	21
X30	F7	730	5551	251	19	8727	8	16	125.5	171	9	3953.5	40	221.5	113	12.5	18	4518.5	2575	24
X31	G7	718	4479	217	56	1530.5	42	16	87	100	9.5	4141.5	63	182	371	52	16	919	2089	20.5
X32	H7	282	4866	242	15.5	2082.5	7	15	93	16	9	507.5	53	307	335	35	17	1338	2054.5	26
X33	A8	42.5	5224	269	13.5	343	9	19	101	16	12	211	26.5	180.5	113.5	12	14.5	968.5	1489	21
X34	B8	845	4771	211	173.5	1799	7.5	18.5	74	106.5	10	10720.5	130.5	179	84	27	14	1458	1640.5	25
X35	C8	2030	4472	69	2994	1177.5	18	12.5	64.5	5059	9	4854.5	95.5	642	4756	11	31	308.5	1048	16
X36	D8	677	3547	127.5	101	2622	9	12	66	343	8	231	26.5	162	266	11	11	741	1462	20
X37	E8	1023	5664.5	285	28	1706	9.5	18.5	88	118	9	169	29.5	230	134	12	16.5	1431	5013	22
X38	F8	364	3928	205	160	1391.5	8	19	89	503	8.5	5890.5	60	176.5	94	10	14	3056	2091	20
X39	G8	4653	5904	265	861	5976	9	18.5	149	2188.5	22	8348	486	363	650	56	16.5	3460	6401.5	27.5
X40	H8	11	1942.5	232	13.5	201	8	16	113	196	9	2799	138.5	238	140	12	13	899	1275	21
X41	A9	22	2928	264	23	126.5	8	13	110	18	8	850	57.5	218	117	11.5	14	2060	1649.5	23.5
X42	B9	68	4189	256	70	395	7	13	106.5	338.5	7.5	540	49.5	238	121.5	13	16	942.5	1656.5	23
X43	C9	249	5510	217	81	1536	9	14	98	145.5	9	5243.5	111.5	192	86.5	12	12	1593	1701	23
X44	D9	13	3185	219	13	99	9	18.5	97	71	10.5	737	46.5	233	114	10	15	817	1393	27.5
X45	E9	733	4080	212	76	1593.5	8	18.5	95	764	11	2507	150.5	214	166	11	13	1319	1546	19
X46	F9	18	7	280.5	16	367	8	15	103	14	9	52.5	35	234	172	18.5	15	421	1273	23
X47	G9	3158	2658	176	153.5	3102.5	7	17.5	97	120.5	10	461	34.5	185	123.5	14	18	2141.5	5831	24
X48	H9	20	3939	238	24	209	10	21.5	94	260.5	10	4217	314.5	206	113	20	16	1415	1402	45
X49	A10	79	3851	260	42	212	7	23	88.5	124	10	271	436	285.5	111	1064	14.5	1621	1706.5	26.5
X50	B10	255	2909	235	23	306.5	8	18	91	30	10.5	592	31.5	196	131	12	14	857	2052	25
X51	C10	53	3732.5	261	18	993.5	9	16	101	304	10	2290	270	226	96	12.5	15	1925.5	2256	23
X52	D10	255	1165.5	126	33.5	36.5	9.5	12	96	15	10	12	22.5	209	116	11.5	14	716	1108	24
X53	E10	74.5	746	143	26	243	8	16	69	32.5	10	213	46.5	147	76.5	8	15	552	1122.5	21
X54	F10	74.5	4641.5	298	12	474.5	8.5	19	85.5	17	10	617	156	243	98	14.5	15	1226	1947	30
X55	G10	1876	5137.5	231.5	190	3726.5	8	22	67.5	3541	9	2522	2693.5	163	68	11	15	2530	3824	19
X56	H10	1099	5460	181	129	1883	9	17	81.5	248	10.5	1847.5	136.5	195.5	185	12	13	2274	3880	22
X57	A11	287	4927.5	325	44	1743.5	6	19	96	101	10	224	34	207	126	13	14	1069	1874	30
X58	B11	18	4338	288	20	115	9	20	126	57.5	10	322.5	87	225	100	14	15	723	1415.5	31
X59	C11	6287.5	5666.5	84.5	35.5	9567	12	16	71.5	485	11	3528	34	136.5	130.5	19	26.5	6274	8631	17
X60	D11	121	4288.5	277	73	1250	8	21	100.5	31.5	10	546	622	235	411	13	14	1567	1822	25.5
X61	E11	70.5	5333	239	13	662	9.5	17	102	11	8.5	1857.5	56	218	156	11	13	703.5	1312	23
X62	F11	28	869	142	15	718	8	14	76	36	10	2828	76	199	101	13	14	629.5	1803	24
X63	G11	45	4768	263.5	48.5	425	7	15	107.5	66	8.5	1564.5	37.5	228	107	14	14	2047	2446	24
X64	H11	482	5257.5	159.5	22	1864	9	13	83	240	7	2550.5	20	182	106	9	14	2822.5	4312	21
X65	A12	38	3520	252.5	62.5	326.5	7.5	18.5	119	44	9	548	30.5	240.5	99	11.5	14	966	1641.5	30
X66	B12	118	4637	219.5	35.5	298	9	14.5	87	63	11	5710	39	223.5	115.5	10	16	1161.5	2145	27
X67	C12	160	4690	227	51	1419	7.5	17	61	77	10	1950	166	202	99	10.5	17	1047	1515.5	24
X68	D12	41	2520	174	30.5	366	8	15	87	85	10	1693	106	224	87.5	11.5	11	917.5	1299	23
X69	E12	39	1452	279	324	336.5	7	18	108	404	9	487	55.5	234	120	11	16	935	1405.5	27
X70	F12	5118	5747	83	183	4743.5	8	19	66	790	9	2234	62.5	202	63	10	15	6868	6638	29.5
X71	G12	12003	7	6712	5919	5007	10575	5577	4662	5956	421.5	15	12358	216.5	11644	12	8837	453	1040.5	26
X72	H12	9417	8	4466.5	3402	3446	7915	3630	2777.5	3332	176	13.5	8806.5	148	8439	12	5775.5	359.5	1050	24
*** = Value not available; --- = Designated as an outlier
*Value = Value extrapolated beyond standard range
OOR = Out of Range; OOR> = Out of Range Above; OOR< = Out of Range Below
Exp Conc = Expected Concentration; Obs Conc = Observed Concentration
Concentration Units = pg/ml

## Sheet: Std Dev
File Name: D:\barbara\rwanda-pascale\plaat 1 ijklijnen optimize.rbx
Acquisition Date: 08-Feb-2011, 09:13 AM
Reader Serial Number: LX10000347002
Plate ID:
RP1 PMT (Volts): 641.51
RP1 Target: 3595
		Hu IL-1b (39)	Hu IL-1ra (25)	Hu IL-2 (38)	Hu IL-6 (19)	Hu IL-8 (54)	Hu IL-10 (56)	Hu IL-12(p70) (75)	Hu IL-17 (76)	Hu G-CSF (57)	Hu IFN-g (21)	Hu IP-10 (48)	Hu MCP-1(MCAF) (53)	Hu MIP-1a (55)	Hu MIP-1b (18)	Hu RANTES (37)	Hu TNF-a (36)	Hu VEGF (45)	Hu IL-1a (63)	Hu IFN-a2 (20)
Type	Well	Std Dev	Std Dev	Std Dev	Std Dev	Std Dev	Std Dev	Std Dev	Std Dev	Std Dev	Std Dev	Std Dev	Std Dev	Std Dev	Std Dev	Std Dev	Std Dev	Std Dev	Std Dev	Std Dev
S1	G3,H3		173.24					407.65			543.06	811.41						191.98		171.12
S2	E3,F3	2204.41	7.78	515.48	1106.98	239	983.94	603.87	481.54	1182.28	25.46	686.25	572.76				794.08	2.12	526.09	382.19
S3	C3,D3	145.31	37.12	478.71	130.11	124.8	523.97	37.48	106.42	500.28	49.14	13.08	207.18		162.99	745.29	90.86	84.85	719.13	224.15
S4	A3,B3	289.21	40.31	251.02	70.71	72.12	20.51	212.13	156.98	333.4	22.98	82.73	360.98	72.83	269.76	382.19	270.82	150.61	31.82	61.52
S5	G2,H2	76.01	12.73	13.08	25.81	41.01	2.47	85.56	39.6	239.36	2.47	3.18	58.69	299.11	99.7	24.4	6.36	30.05	61.16	3.89
S6	E2,F2	26.87	5.66	123.74	70	12.02	27.58	59.4	17.68	34.65	1.06	8.13	49.85	331.63	252.44	17.68	83.09	0	399.52	3.54
S7	C2,D2	86.62	2.83	10.61	7.07	12.37	31.82	6.36	5.3	14.5	2.83	4.95	36.42	138.95	6.01	4.95	6.01		178.19	1.41
S8	A2,B2	7.78	1.41	18.38	2.12	10.96	10.61	10.61	0.71	4.24	0.71		4.24	17.68	12.02	2.83	0		33.23	2.47
S9	G1,H1	0.35		51.62	4.24	6.72	10.25	1.41		0.71			3.54	61.52	13.44	0.71	0.71			5.66
S10	E1,F1	15.91		91.92	7.07	3.54	4.24	6.01		2.12			8.49	78.14		5.66	11.31
S11	C1,D1	3.18					2.47						2.12	36.42
X1	A4	0	0	0	0	0	0	0	0	0	0	0	0	0	0	0	0	0	0	0
X2	B4	0	0	0	0	0	0	0	0	0	0	0	0	0	0	0	0	0	0	0
X3	C4	0	0	0	0	0	0	0	0	0	0	0	0	0	0	0	0	0	0	0
X4	D4	0	0	0	0	0	0	0	0	0	0	0	0	0	0	0	0	0	0	0
X5	E4	0	0	0	0	0	0	0	0	0	0	0	0	0	0	0	0	0	0	0
X6	F4	0	0	0	0	0	0	0	0	0	0	0	0	0	0	0	0	0	0	0
X7	G4	0	0	0	0	0	0	0	0	0	0	0	0	0	0	0	0	0	0	0
X8	H4	0	0	0	0	0	0	0	0	0	0	0	0	0	0	0	0	0	0	0
X9	A5	0	0	0	0	0	0	0	0	0	0	0	0	0	0	0	0	0	0	0
X10	B5	0	0	0	0	0	0	0	0	0	0	0	0	0	0	0	0	0	0	0
X11	C5	0	0	0	0	0	0	0	0	0	0	0	0	0	0	0	0	0	0	0
X12	D5	0	0	0	0	0	0	0	0	0	0	0	0	0	0	0	0	0	0	0
X13	E5	0	0	0	0	0	0	0	0	0	0	0	0	0	0	0	0	0	0	0
X14	F5	0	0	0	0	0	0	0	0	0	0	0	0	0	0	0	0	0	0	0
X15	G5	0	0	0	0	0	0	0	0	0	0	0	0	0	0	0	0	0	0	0
X16	H5	0	0	0	0	0	0	0	0	0	0	0	0	0	0	0	0	0	0	0
X17	A6	0	0	0	0	0	0	0	0	0	0	0	0	0	0	0	0	0	0	0
X18	B6	0	0	0	0	0	0	0	0	0	0	0	0	0	0	0	0	0	0	0
X19	C6	0	0	0	0	0	0	0	0	0	0	0	0	0	0	0	0	0	0	0
X20	D6	0	0	0	0	0	0	0	0	0	0	0	0	0	0	0	0	0	0	0
X21	E6	0	0	0	0	0	0	0	0	0	0	0	0	0	0	0	0	0	0	0
X22	F6	0	0	0	0	0	0	0	0	0	0	0	0	0	0	0	0	0	0	0
X23	G6	0	0	0	0	0	0	0	0	0	0	0	0	0	0	0	0	0	0	0
X24	H6	0	0	0	0	0	0	0	0	0	0	0	0	0	0	0	0	0	0	0
X25	A7	0	0	0	0	0	0	0	0	0	0	0	0	0	0	0	0	0	0	0
X26	B7	0	0	0	0	0	0	0	0	0	0	0	0	0	0	0	0	0	0	0
X27	C7	0	0	0	0	0	0	0	0	0	0	0	0	0	0	0	0	0	0	0
X28	D7	0	0	0	0	0	0	0	0	0	0	0	0	0	0	0	0	0	0	0
X29	E7	0	0	0	0	0	0	0	0	0	0	0	0	0	0	0	0	0	0	0
X30	F7	0	0	0	0	0	0	0	0	0	0	0	0	0	0	0	0	0	0	0
X31	G7	0	0	0	0	0	0	0	0	0	0	0	0	0	0	0	0	0	0	0
X32	H7	0	0	0	0	0	0	0	0	0	0	0	0	0	0	0	0	0	0	0
X33	A8	0	0	0	0	0	0	0	0	0	0	0	0	0	0	0	0	0	0	0
X34	B8	0	0	0	0	0	0	0	0	0	0	0	0	0	0	0	0	0	0	0
X35	C8	0	0	0	0	0	0	0	0	0	0	0	0	0	0	0	0	0	0	0
X36	D8	0	0	0	0	0	0	0	0	0	0	0	0	0	0	0	0	0	0	0
X37	E8	0	0	0	0	0	0	0	0	0	0	0	0	0	0	0	0	0	0	0
X38	F8	0	0	0	0	0	0	0	0	0	0	0	0	0	0	0	0	0	0	0
X39	G8	0	0	0	0	0	0	0	0	0	0	0	0	0	0	0	0	0	0	0
X40	H8	0	0	0	0	0	0	0	0	0	0	0	0	0	0	0	0	0	0	0
X41	A9	0	0	0	0	0	0	0	0	0	0	0	0	0	0	0	0	0	0	0
X42	B9	0	0	0	0	0	0	0	0	0	0	0	0	0	0	0	0	0	0	0
X43	C9	0	0	0	0	0	0	0	0	0	0	0	0	0	0	0	0	0	0	0
X44	D9	0	0	0	0	0	0	0	0	0	0	0	0	0	0	0	0	0	0	0
X45	E9	0	0	0	0	0	0	0	0	0	0	0	0	0	0	0	0	0	0	0
X46	F9	0	0	0	0	0	0	0	0	0	0	0	0	0	0	0	0	0	0	0
X47	G9	0	0	0	0	0	0	0	0	0	0	0	0	0	0	0	0	0	0	0
X48	H9	0	0	0	0	0	0	0	0	0	0	0	0	0	0	0	0	0	0	0
X49	A10	0	0	0	0	0	0	0	0	0	0	0	0	0	0	0	0	0	0	0
X50	B10	0	0	0	0	0	0	0	0	0	0	0	0	0	0	0	0	0	0	0
X51	C10	0	0	0	0	0	0	0	0	0	0	0	0	0	0	0	0	0	0	0
X52	D10	0	0	0	0	0	0	0	0	0	0	0	0	0	0	0	0	0	0	0
X53	E10	0	0	0	0	0	0	0	0	0	0	0	0	0	0	0	0	0	0	0
X54	F10	0	0	0	0	0	0	0	0	0	0	0	0	0	0	0	0	0	0	0
X55	G10	0	0	0	0	0	0	0	0	0	0	0	0	0	0	0	0	0	0	0
X56	H10	0	0	0	0	0	0	0	0	0	0	0	0	0	0	0	0	0	0	0
X57	A11	0	0	0	0	0	0	0	0	0	0	0	0	0	0	0	0	0	0	0
X58	B11	0	0	0	0	0	0	0	0	0	0	0	0	0	0	0	0	0	0	0
X59	C11	0	0	0	0	0	0	0	0	0	0	0	0	0	0	0	0	0	0	0
X60	D11	0	0	0	0	0	0	0	0	0	0	0	0	0	0	0	0	0	0	0
X61	E11	0	0	0	0	0	0	0	0	0	0	0	0	0	0	0	0	0	0	0
X62	F11	0	0	0	0	0	0	0	0	0	0	0	0	0	0	0	0	0	0	0
X63	G11	0	0	0	0	0	0	0	0	0	0	0	0	0	0	0	0	0	0	0
X64	H11	0	0	0	0	0	0	0	0	0	0	0	0	0	0	0	0	0	0	0
X65	A12	0	0	0	0	0	0	0	0	0	0	0	0	0	0	0	0	0	0	0
X66	B12	0	0	0	0	0	0	0	0	0	0	0	0	0	0	0	0	0	0	0
X67	C12	0	0	0	0	0	0	0	0	0	0	0	0	0	0	0	0	0	0	0
X68	D12	0	0	0	0	0	0	0	0	0	0	0	0	0	0	0	0	0	0	0
X69	E12	0	0	0	0	0	0	0	0	0	0	0	0	0	0	0	0	0	0	0
X70	F12	0	0	0	0	0	0	0	0	0	0	0	0	0	0	0	0	0	0	0
X71	G12	0	0	0	0	0	0	0	0	0	0	0	0	0	0	0	0	0	0	0
X72	H12	0	0	0	0	0	0	0	0	0	0	0	0	0	0	0	0	0	0	0
*** = Value not available; --- = Designated as an outlier
*Value = Value extrapolated beyond standard range
OOR = Out of Range; OOR> = Out of Range Above; OOR< = Out of Range Below
Exp Conc = Expected Concentration; Obs Conc = Observed Concentration
Concentration Units = pg/ml

## Sheet: %CV
File Name: D:\barbara\rwanda-pascale\plaat 1 ijklijnen optimize.rbx
Acquisition Date: 08-Feb-2011, 09:13 AM
Reader Serial Number: LX10000347002
Plate ID:
RP1 PMT (Volts): 641.51
RP1 Target: 3595
		Hu IL-1b (39)	Hu IL-1ra (25)	Hu IL-2 (38)	Hu IL-6 (19)	Hu IL-8 (54)	Hu IL-10 (56)	Hu IL-12(p70) (75)	Hu IL-17 (76)	Hu G-CSF (57)	Hu IFN-g (21)	Hu IP-10 (48)	Hu MCP-1(MCAF) (53)	Hu MIP-1a (55)	Hu MIP-1b (18)	Hu RANTES (37)	Hu TNF-a (36)	Hu VEGF (45)	Hu IL-1a (63)	Hu IFN-a2 (20)
Type	Well	%CV	%CV	%CV	%CV	%CV	%CV	%CV	%CV	%CV	%CV	%CV	%CV	%CV	%CV	%CV	%CV	%CV	%CV	%CV
S1	G3,H3		3.65					3.91			8.99	7.19						2.1		1.86
S2	E3,F3	19.7	0.27	5.13	10.92	3.18	6.62	6.4	4.95	11.9	1.02	9.99	4.16				7.35	0.04	4.63	5.41
S3	C3,D3	1.4	3.4	7.51	1.83	2.67	4.25	0.63	1.85	6.53	8.78	0.41	1.8		1.43	8.97	1.26	2.86	6.87	8.25
S4	A3,B3	4.01	14.98	8.31	1.89	3.14	0.26	6.61	6.56	9.79	20.03	8.81	6.09	0.85	3.28	8.04	8.64	10.95	0.44	20.82
S5	G2,H2	2	14.3	1.04	1.62	4.97	0.06	5.18	3.57	21.76	6	1.43	2.42	5.7	2.55	1.17	0.48	3.59	1.33	6.25
S6	E2,F2	1.46	18.25	21.24	11.88	3.2	1.45	8.92	4.25	11.53	5.24	16.18	6.8	13.73	13.94	2.94	17.16	0	14.12	12.41
S7	C2,D2	8.1	14.89	2.29	2.29	6.21	2.93	1.5	1.65	9.75	14.89	17.37	10.66	10.01	0.71	1.69	1.99		7.44	4.42
S8	A2,B2	1.6	9.43	5.04	1.32	11.16	1.77	4.88	0.32	6.84	5.66		3.26	2.96	3.26	2.8	0		1.81	9.61
S9	G1,H1	0.16		24.52	5.05	10.71	3.18	1.2		2.18			5.32	19.44	7.17	1.59	0.9			28.28
S10	E1,F1	10.77		37.07	12.19	7.14	2.35	6.81		8			16.97	29.51		18.86	21.35
S11	C1,D1	3.78					2.54						4.99	13.45
X1	A4	0	0	0	0	0	0	0	0	0	0	0	0	0	0	0	0	0	0	0
X2	B4	0	0	0	0	0	0	0	0	0	0	0	0	0	0	0	0	0	0	0
X3	C4	0	0	0	0	0	0	0	0	0	0	0	0	0	0	0	0	0	0	0
X4	D4	0	0	0	0	0	0	0	0	0	0	0	0	0	0	0	0	0	0	0
X5	E4	0	0	0	0	0	0	0	0	0	0	0	0	0	0	0	0	0	0	0
X6	F4	0	0	0	0	0	0	0	0	0	0	0	0	0	0	0	0	0	0	0
X7	G4	0	0	0	0	0	0	0	0	0	0	0	0	0	0	0	0	0	0	0
X8	H4	0	0	0	0	0	0	0	0	0	0	0	0	0	0	0	0	0	0	0
X9	A5	0	0	0	0	0	0	0	0	0	0	0	0	0	0	0	0	0	0	0
X10	B5	0	0	0	0	0	0	0	0	0	0	0	0	0	0	0	0	0	0	0
X11	C5	0	0	0	0	0	0	0	0	0	0	0	0	0	0	0	0	0	0	0
X12	D5	0	0	0	0	0	0	0	0	0	0	0	0	0	0	0	0	0	0	0
X13	E5	0	0	0	0	0	0	0	0	0	0	0	0	0	0	0	0	0	0	0
X14	F5	0	0	0	0	0	0	0	0	0	0	0	0	0	0	0	0	0	0	0
X15	G5	0	0	0	0	0	0	0	0	0	0	0	0	0	0	0	0	0	0	0
X16	H5	0	0	0	0	0	0	0	0	0	0	0	0	0	0	0	0	0	0	0
X17	A6	0	0	0	0	0	0	0	0	0	0	0	0	0	0	0	0	0	0	0
X18	B6	0	0	0	0	0	0	0	0	0	0	0	0	0	0	0	0	0	0	0
X19	C6	0	0	0	0	0	0	0	0	0	0	0	0	0	0	0	0	0	0	0
X20	D6	0	0	0	0	0	0	0	0	0	0	0	0	0	0	0	0	0	0	0
X21	E6	0	0	0	0	0	0	0	0	0	0	0	0	0	0	0	0	0	0	0
X22	F6	0	0	0	0	0	0	0	0	0	0	0	0	0	0	0	0	0	0	0
X23	G6	0	0	0	0	0	0	0	0	0	0	0	0	0	0	0	0	0	0	0
X24	H6	0	0	0	0	0	0	0	0	0	0	0	0	0	0	0	0	0	0	0
X25	A7	0	0	0	0	0	0	0	0	0	0	0	0	0	0	0	0	0	0	0
X26	B7	0	0	0	0	0	0	0	0	0	0	0	0	0	0	0	0	0	0	0
X27	C7	0	0	0	0	0	0	0	0	0	0	0	0	0	0	0	0	0	0	0
X28	D7	0	0	0	0	0	0	0	0	0	0	0	0	0	0	0	0	0	0	0
X29	E7	0	0	0	0	0	0	0	0	0	0	0	0	0	0	0	0	0	0	0
X30	F7	0	0	0	0	0	0	0	0	0	0	0	0	0	0	0	0	0	0	0
X31	G7	0	0	0	0	0	0	0	0	0	0	0	0	0	0	0	0	0	0	0
X32	H7	0	0	0	0	0	0	0	0	0	0	0	0	0	0	0	0	0	0	0
X33	A8	0	0	0	0	0	0	0	0	0	0	0	0	0	0	0	0	0	0	0
X34	B8	0	0	0	0	0	0	0	0	0	0	0	0	0	0	0	0	0	0	0
X35	C8	0	0	0	0	0	0	0	0	0	0	0	0	0	0	0	0	0	0	0
X36	D8	0	0	0	0	0	0	0	0	0	0	0	0	0	0	0	0	0	0	0
X37	E8	0	0	0	0	0	0	0	0	0	0	0	0	0	0	0	0	0	0	0
X38	F8	0	0	0	0	0	0	0	0	0	0	0	0	0	0	0	0	0	0	0
X39	G8	0	0	0	0	0	0	0	0	0	0	0	0	0	0	0	0	0	0	0
X40	H8	0	0	0	0	0	0	0	0	0	0	0	0	0	0	0	0	0	0	0
X41	A9	0	0	0	0	0	0	0	0	0	0	0	0	0	0	0	0	0	0	0
X42	B9	0	0	0	0	0	0	0	0	0	0	0	0	0	0	0	0	0	0	0
X43	C9	0	0	0	0	0	0	0	0	0	0	0	0	0	0	0	0	0	0	0
X44	D9	0	0	0	0	0	0	0	0	0	0	0	0	0	0	0	0	0	0	0
X45	E9	0	0	0	0	0	0	0	0	0	0	0	0	0	0	0	0	0	0	0
X46	F9	0	0	0	0	0	0	0	0	0	0	0	0	0	0	0	0	0	0	0
X47	G9	0	0	0	0	0	0	0	0	0	0	0	0	0	0	0	0	0	0	0
X48	H9	0	0	0	0	0	0	0	0	0	0	0	0	0	0	0	0	0	0	0
X49	A10	0	0	0	0	0	0	0	0	0	0	0	0	0	0	0	0	0	0	0
X50	B10	0	0	0	0	0	0	0	0	0	0	0	0	0	0	0	0	0	0	0
X51	C10	0	0	0	0	0	0	0	0	0	0	0	0	0	0	0	0	0	0	0
X52	D10	0	0	0	0	0	0	0	0	0	0	0	0	0	0	0	0	0	0	0
X53	E10	0	0	0	0	0	0	0	0	0	0	0	0	0	0	0	0	0	0	0
X54	F10	0	0	0	0	0	0	0	0	0	0	0	0	0	0	0	0	0	0	0
X55	G10	0	0	0	0	0	0	0	0	0	0	0	0	0	0	0	0	0	0	0
X56	H10	0	0	0	0	0	0	0	0	0	0	0	0	0	0	0	0	0	0	0
X57	A11	0	0	0	0	0	0	0	0	0	0	0	0	0	0	0	0	0	0	0
X58	B11	0	0	0	0	0	0	0	0	0	0	0	0	0	0	0	0	0	0	0
X59	C11	0	0	0	0	0	0	0	0	0	0	0	0	0	0	0	0	0	0	0
X60	D11	0	0	0	0	0	0	0	0	0	0	0	0	0	0	0	0	0	0	0
X61	E11	0	0	0	0	0	0	0	0	0	0	0	0	0	0	0	0	0	0	0
X62	F11	0	0	0	0	0	0	0	0	0	0	0	0	0	0	0	0	0	0	0
X63	G11	0	0	0	0	0	0	0	0	0	0	0	0	0	0	0	0	0	0	0
X64	H11	0	0	0	0	0	0	0	0	0	0	0	0	0	0	0	0	0	0	0
X65	A12	0	0	0	0	0	0	0	0	0	0	0	0	0	0	0	0	0	0	0
X66	B12	0	0	0	0	0	0	0	0	0	0	0	0	0	0	0	0	0	0	0
X67	C12	0	0	0	0	0	0	0	0	0	0	0	0	0	0	0	0	0	0	0
X68	D12	0	0	0	0	0	0	0	0	0	0	0	0	0	0	0	0	0	0	0
X69	E12	0	0	0	0	0	0	0	0	0	0	0	0	0	0	0	0	0	0	0
X70	F12	0	0	0	0	0	0	0	0	0	0	0	0	0	0	0	0	0	0	0
X71	G12	0	0	0	0	0	0	0	0	0	0	0	0	0	0	0	0	0	0	0
X72	H12	0	0	0	0	0	0	0	0	0	0	0	0	0	0	0	0	0	0	0
*** = Value not available; --- = Designated as an outlier
*Value = Value extrapolated beyond standard range
OOR = Out of Range; OOR> = Out of Range Above; OOR< = Out of Range Below
Exp Conc = Expected Concentration; Obs Conc = Observed Concentration
Concentration Units = pg/ml

## Sheet: Conc in Range
File Name: D:\barbara\rwanda-pascale\plaat 1 ijklijnen optimize.rbx
Acquisition Date: 08-Feb-2011, 09:13 AM
Reader Serial Number: LX10000347002
Plate ID:
RP1 PMT (Volts): 641.51
RP1 Target: 3595
		Hu IL-1b (39)	Hu IL-1ra (25)	Hu IL-2 (38)	Hu IL-6 (19)	Hu IL-8 (54)	Hu IL-10 (56)	Hu IL-12(p70) (75)	Hu IL-17 (76)	Hu G-CSF (57)	Hu IFN-g (21)	Hu IP-10 (48)	Hu MCP-1(MCAF) (53)	Hu MIP-1a (55)	Hu MIP-1b (18)	Hu RANTES (37)	Hu TNF-a (36)	Hu VEGF (45)	Hu IL-1a (63)	Hu IFN-a2 (20)
Type	Well	Conc in Range	Conc in Range	Conc in Range	Conc in Range	Conc in Range	Conc in Range	Conc in Range	Conc in Range	Conc in Range	Conc in Range	Conc in Range	Conc in Range	Conc in Range	Conc in Range	Conc in Range	Conc in Range	Conc in Range	Conc in Range	Conc in Range
S1	G3,H3		33389					28644.7			29410.3	29518.2						33953.4		OOR >
S2	E3,F3	5960.28	7888.67	3590.56	8167.61	6812.46	8154.76	9713.39	5740.47	8570.29	7392.58	7438.6	5896.86				18410.7	8123.43	6049.89	1105.16
S3	C3,D3	1906.97	2157.51	881.53	1869.94	1635.85	1639.76	2054.46	1492.35	1809.83	1900.42	1900.61	1535.79		1500.63	1675.33	4811.81	2201.97	1609.14	344.71
S4	A3,B3	448.15	470.47	241.44	524.32	477.59	472.59	560.85	340.36	495.48	416.86	449.87	369.76	340.71	377.18	402.38	1233.98	495.58	389.51	75.23
S5	G2,H2	109.89	136.58	53.27	127.89	92.35	118.97	155.94	106.05	121.12	127.89	119.87	103.07	90.97	92.35	116.44	301.9	141.23	106.82	22.75
S6	E2,F2	26.18	30.62	10.59	25.13	24.81	22.05	26.47	17.86	23.72	32.63	28.19	20.49	17.4	23.89	21.53	54.52	30.3	19.96	5.74
S7	C2,D2	9	8.78	OOR <	8.2	7.85	6.61	10.52	OOR <	9.14	OOR <	7.69	7	6.33	6.15	8.03	23.5		OOR <	8.49
S8	A2,B2	1.84	1.51	OOR <	2.32	1.66	1.82	2.36	OOR <	2.21	OOR <		1.48	1.37	1.38	1.64	6.12		OOR <	OOR <
S9	G1,H1	0.34		OOR <	0.46	0.38	0.46	0.44		0.38			0.32	0.25	0.38	0.35	1.13			OOR <
S10	E1,F1	0.13		OOR <	0.1	0.1	0.12	0.15		0.09			0.1	0.06		0.11	0.22
S11	C1,D1	0.03					0.02						0.03	0.09
X1	A4	OOR <	20869.4	OOR <	OOR <	206.58	OOR <	OOR <	OOR <	OOR <	OOR <	298.61	OOR <	OOR <	2.8	1.33	OOR <	OOR <	OOR <	OOR <
X2	B4	18.34	8392.87	OOR <	OOR <	211.03	OOR <	OOR <	OOR <	11.97	OOR <	OOR <	OOR <	0.37	OOR <	OOR <	OOR <	2026.27	OOR <	OOR <
X3	C4	OOR <	55682.1	OOR <	OOR <	97.64	OOR <	OOR <	OOR <	OOR <	OOR <	833.89	OOR <	OOR <	OOR <	OOR <	OOR <	304.41	OOR <	OOR <
X4	D4	OOR <	99555.9	OOR <	1.19	271.2	OOR <	OOR <	OOR <	67.85	OOR <	1384.16	OOR <	OOR <	OOR <	OOR <	OOR <	2717.19	OOR <	OOR <
X5	E4	525.83	OOR >	OOR <	OOR <	4994.2	OOR <	OOR <	OOR <	211.21	OOR <	23635.3	15.01	OOR <	OOR <	OOR <	OOR <	25570.3	1948.73	OOR <
X6	F4	OOR <	70499.1	OOR <	5.68	315	OOR <	OOR <	OOR <	50.56	OOR <	3724.85	9.39	OOR <	OOR <	OOR <	OOR <	991.84	OOR <	OOR <
X7	G4	9.51	57325.6	OOR <	OOR <	265.69	OOR <	OOR <	OOR <	1.82	OOR <	30.77	OOR <	OOR <	OOR <	OOR <	OOR <	124.14	OOR <	OOR <
X8	H4	0.76	72087.5	OOR <	OOR <	128.67	OOR <	OOR <	OOR <	18.95	OOR <	4925.59	0.16	OOR <	OOR <	OOR <	OOR <	7608.2	OOR <	OOR <
X9	A5	396.83	OOR >	OOR <	108.24	14210.8	OOR <	OOR <	OOR <	1198.67	OOR <	4273.18	38.98	OOR <	1.53	OOR <	OOR <	6125.94	5037.81	OOR <
X10	B5	447	OOR >	OOR <	135.88	3995.7	OOR <	OOR <	OOR <	1728.96	OOR <	1476.62	72.77	OOR <	OOR <	OOR <	OOR <	36193	OOR <	OOR <
X11	C5	559.45	49178.2	OOR <	76.36	3522.31	OOR <	OOR <	OOR <	998.32	OOR <	318.95	8.2	OOR <	17.33	OOR <	1.67	3450.04	OOR <	OOR <
X12	D5	633.77	44660.8	OOR <	OOR <	16560.4	OOR <	OOR <	OOR <	6.94	OOR <	13547.3	OOR <	OOR <	17.35	OOR <	OOR <	64495.9	355.01	OOR <
X13	E5	6.95	46712.9	OOR <	2.06	92.25	OOR <	OOR <	OOR <	6.94	OOR <	522.64	OOR <	OOR <	OOR <	OOR <	OOR <	671.03	110.06	OOR <
X14	F5	0.62	123335	OOR <	OOR <	1066.88	OOR <	OOR <	OOR <	4.87	OOR <	27766	86.47	OOR <	OOR <	OOR <	OOR <	2061.34	OOR <	OOR <
X15	G5	46.47	OOR >	OOR <	148.55	2696.01	OOR <	OOR <	OOR <	1637.35	OOR <	14334.5	205.95	OOR <	OOR <	OOR <	OOR <	3832.95	OOR <	OOR <
X16	H5	OOR <	31267	OOR <	OOR <	92.25	OOR <	OOR <	OOR <	1474.9	OOR <	7269.85	68.18	OOR <	OOR <	OOR <	OOR <	702.58	OOR <	OOR <
X17	A6	OOR <	20403.5	OOR <	OOR <	427.2	OOR <	OOR <	OOR <	1000.19	OOR <	9825.56	22.19	OOR <	OOR <	OOR <	OOR <	1889.36	OOR <	OOR <
X18	B6	OOR <	82553.3	OOR <	OOR <	212.82	OOR <	OOR <	OOR <	489.52	OOR <	7157.26	9.9	OOR <	OOR <	OOR <	OOR <	2717.19	OOR <	OOR <
X19	C6	517.11	OOR >	OOR <	0.75	25580.5	OOR <	OOR <	OOR <	109.66	OOR <	7560.08	5.18	OOR <	OOR <	OOR <	OOR <	17787.3	1195.06	OOR <
X20	D6	345.51	108973	OOR <	698.24	2436.48	OOR <	OOR <	OOR <	3885.65	OOR <	4582.1	226.68	OOR <	5.71	OOR <	OOR <	2861.23	385.91	OOR <
X21	E6	0.17	54178.8	OOR <	OOR <	176.38	OOR <	OOR <	OOR <	47.43	OOR <	1430.75	OOR <	OOR <	OOR <	OOR <	OOR <	926.94	OOR <	OOR <
X22	F6	OOR <	98482.4	OOR <	OOR <	18.49	OOR <	OOR <	OOR <	8.84	OOR <	1023.67	5.18	OOR <	OOR <	OOR <	OOR <	1024.65	OOR <	OOR <
X23	G6	4.7	OOR >	OOR <	11.74	2007.91	OOR <	OOR <	OOR <	190.24	OOR <	1002.02	1.16	OOR <	OOR <	OOR <	OOR <	2332.88	OOR <	OOR <
X24	H6	72.69	OOR >	OOR <	OOR <	10433	OOR <	OOR <	OOR <	84.9	OOR <	77365.1	5.39	1.19	12.35	5.43	OOR <	6102.26	92.97	OOR <
X25	A7	70.82	OOR >	OOR <	2.42	1706.07	OOR <	OOR <	OOR <	92.62	OOR <	43371.3	50.08	OOR <	2.27	OOR <	OOR <	3300.69	OOR <	OOR <
X26	B7	378.69	OOR >	OOR <	22.9	14093.7	OOR <	OOR <	OOR <	2383.26	OOR <	41307.4	5.64	OOR <	OOR <	OOR <	OOR <	31409.5	1305.86	OOR <
X27	C7	OOR <	OOR >	OOR <	OOR <	165.33	OOR <	OOR <	OOR <	OOR <	OOR <	2060.24	OOR <	OOR <	OOR <	OOR <	OOR <	179.67	OOR <	OOR <
X28	D7	33.26	OOR >	OOR <	OOR <	319.47	OOR <	OOR <	OOR <	9.54	OOR <	327	OOR <	OOR <	OOR <	OOR <	OOR <	36049	OOR <	OOR <
X29	E7	0.49	22169.7	OOR <	OOR <	584.14	OOR <	OOR <	OOR <	OOR <	OOR <	1300.83	0.47	OOR <	189.75	OOR <	OOR <	OOR <	OOR <	OOR <
X30	F7	16.82	OOR >	OOR <	OOR <	OOR >	OOR <	OOR <	OOR <	44.52	OOR <	10689.4	OOR <	OOR <	OOR <	OOR <	OOR <	20679.2	OOR <	OOR <
X31	G7	16.27	99359.1	OOR <	OOR <	996.16	OOR <	OOR <	OOR <	20.22	OOR <	11516.5	1.08	OOR <	5.57	1.98	OOR <	752.17	OOR <	OOR <
X32	H7	2.33	OOR >	OOR <	OOR <	1632.74	OOR <	OOR <	OOR <	OOR <	OOR <	993.9	0.55	0.86	4.61	0.75	OOR <	1871.53	OOR <	OOR <
X33	A8	OOR <	OOR >	OOR <	OOR <	84.79	OOR <	OOR <	OOR <	OOR <	OOR <	456.55	OOR <	OOR <	OOR <	OOR <	OOR <	871.54	OOR <	OOR <
X34	B8	22.56	OOR >	OOR <	10.89	1290.53	OOR <	OOR <	OOR <	22.3	OOR <	98553.9	5.97	OOR <	OOR <	OOR <	OOR <	2238.01	OOR <	OOR <
X35	C8	127.28	98676	OOR <	1442.06	654.5	OOR <	OOR <	OOR <	3411.05	OOR <	15061.6	3.21	6.33	522.26	OOR <	OOR <	OOR <	OOR <	OOR <
X36	D8	14.45	48285.2	OOR <	3.13	2373.71	OOR <	OOR <	OOR <	112.61	OOR <	493.93	OOR <	OOR <	2.98	OOR <	OOR <	351.77	OOR <	OOR <
X37	E8	33	OOR >	OOR <	OOR <	1185.27	OOR <	OOR <	OOR <	26.07	OOR <	376.34	OOR <	OOR <	OOR <	OOR <	OOR <	2153.74	544.52	OOR <
X38	F8	4.02	62704.8	OOR <	9.2	855.34	OOR <	OOR <	OOR <	183.33	OOR <	21600	0.91	OOR <	OOR <	OOR <	OOR <	9338.74	OOR <	OOR <
X39	G8	664.64	OOR >	OOR <	188.6	11375.6	OOR <	OOR <	OOR <	1131.69	165.03	47291	46.36	1.66	15.5	2.3	OOR <	11916.4	1078.71	OOR <
X40	H8	OOR <	17519.5	OOR <	OOR <	31.94	OOR <	OOR <	OOR <	53.73	OOR <	6428.2	6.65	OOR <	OOR <	OOR <	OOR <	704.93	OOR <	OOR <
X41	A9	OOR <	32792.3	OOR <	OOR <	12.23	OOR <	OOR <	OOR <	OOR <	OOR <	1627.05	0.78	OOR <	OOR <	OOR <	OOR <	4401.73	OOR <	OOR <
X42	B9	OOR <	76649.8	OOR <	0.99	108.28	OOR <	OOR <	OOR <	110.71	OOR <	1052.59	0.38	OOR <	OOR <	OOR <	OOR <	808.41	OOR <	OOR <
X43	C9	1.77	OOR >	OOR <	1.65	1001.9	OOR <	OOR <	OOR <	35.44	OOR <	17303.4	4.42	OOR <	OOR <	OOR <	OOR <	2675.33	OOR <	OOR <
X44	D9	OOR <	38394.9	OOR <	OOR <	6.77	OOR <	OOR <	OOR <	11.39	OOR <	1413.95	0.25	OOR <	OOR <	OOR <	OOR <	517.17	OOR <	OOR <
X45	E9	16.96	70280.7	OOR <	1.33	1062.61	OOR <	OOR <	OOR <	308.97	OOR <	5542.97	7.7	OOR <	OOR <	OOR <	OOR <	1815.4	OOR <	OOR <
X46	F9	OOR <	OOR <	OOR <	OOR <	95.38	OOR <	OOR <	OOR <	OOR <	OOR <	119.27	OOR <	OOR <	OOR <	OOR <	OOR <	OOR <	OOR <	OOR <
X47	G9	303.76	27799.1	OOR <	8.42	3138.58	OOR <	OOR <	OOR <	26.9	OOR <	910.21	OOR <	OOR <	OOR <	OOR <	OOR <	4738.64	832.58	OOR <
X48	H9	OOR <	63209.8	OOR <	OOR <	34.43	OOR <	OOR <	OOR <	78.68	OOR <	11860.5	24.78	OOR <	OOR <	OOR <	OOR <	2104.3	OOR <	62.84
X49	A10	OOR <	59333.3	OOR <	OOR <	35.38	OOR <	OOR <	OOR <	28.07	OOR <	567.64	39.76	0.55	OOR <	186.73	OOR <	2769.41	OOR <	OOR <
X50	B10	1.87	32414	OOR <	OOR <	69.55	OOR <	OOR <	OOR <	1.01	OOR <	1146.94	OOR <	OOR <	OOR <	OOR <	OOR <	607.56	OOR <	OOR <
X51	C10	OOR <	54642.3	OOR <	OOR <	498	OOR <	OOR <	OOR <	96.32	OOR <	4928.34	19.73	OOR <	OOR <	OOR <	OOR <	3869.45	OOR <	OOR <
X52	D10	1.87	9306.07	OOR <	OOR <	OOR <	OOR <	OOR <	OOR <	OOR <	OOR <	OOR <	OOR <	OOR <	OOR <	OOR <	OOR <	299.19	OOR <	OOR <
X53	E10	OOR <	5636.39	OOR <	OOR <	45.69	OOR <	OOR <	OOR <	1.51	OOR <	460.31	0.25	OOR <	OOR <	OOR <	OOR <	OOR <	OOR <	OOR <
X54	F10	OOR <	118056	OOR <	OOR <	147.91	OOR <	OOR <	OOR <	OOR <	OOR <	1192.53	8.2	OOR <	OOR <	OOR <	OOR <	1548.07	OOR <	28.03
X55	G10	109.03	OOR >	OOR <	13.09	4301.54	OOR <	OOR <	OOR <	2084.13	OOR <	5586.78	476.16	OOR <	OOR <	OOR <	OOR <	6501.33	240.2	OOR <
X56	H10	38.04	OOR >	OOR <	5.73	1388.58	OOR <	OOR <	OOR <	73.72	OOR <	3779.73	6.48	OOR <	OOR <	OOR <	OOR <	5310.18	251.73	OOR <
X57	A11	2.42	OOR >	OOR <	OOR <	1227.3	OOR <	OOR <	OOR <	20.54	OOR <	480.9	OOR <	OOR <	OOR <	OOR <	OOR <	1124.49	OOR <	28.03
X58	B11	OOR <	87047.1	OOR <	OOR <	9.81	OOR <	OOR <	OOR <	7.61	OOR <	661.21	2.61	OOR <	OOR <	OOR <	OOR <	313.82	OOR <	31.09
X59	C11	1281.74	OOR >	OOR <	OOR <	OOR >	OOR <	OOR <	OOR <	175.1	OOR <	8964.17	OOR <	OOR <	OOR <	OOR <	OOR <	44439.4	2630.76	OOR <
X60	D11	0.31	83340.5	OOR <	1.16	720.33	OOR <	OOR <	OOR <	1.3	OOR <	1063.45	65.4	OOR <	6.73	OOR <	OOR <	2589.02	OOR <	OOR <
X61	E11	OOR <	OOR >	OOR <	OOR <	257.34	OOR <	OOR <	OOR <	OOR <	OOR <	3804.23	0.7	OOR <	OOR <	OOR <	OOR <	273.24	OOR <	OOR <
X62	F11	OOR <	6670.66	OOR <	OOR <	293.98	OOR <	OOR <	OOR <	2.26	OOR <	6519.94	1.87	OOR <	OOR <	OOR <	OOR <	124.14	OOR <	OOR <
X63	G11	OOR <	OOR >	OOR <	OOR <	122.72	OOR <	OOR <	OOR <	9.96	OOR <	3112.49	OOR <	OOR <	OOR <	OOR <	OOR <	4349	OOR <	OOR <
X64	H11	7.23	OOR >	OOR <	OOR <	1366.15	OOR <	OOR <	OOR <	70.58	OOR <	5670.51	OOR <	OOR <	OOR <	OOR <	OOR <	8011.12	349.83	OOR <
X65	A12	OOR <	47444.4	OOR <	0.61	77.77	OOR <	OOR <	OOR <	4.12	OOR <	1067.07	OOR <	OOR <	OOR <	OOR <	OOR <	865.43	OOR <	28.03
X66	B12	0.29	117451	OOR <	OOR <	66.16	OOR <	OOR <	OOR <	9.12	OOR <	20323.9	OOR <	OOR <	OOR <	OOR <	OOR <	1369.86	OOR <	OOR <
X67	C12	0.64	124970	OOR <	OOR <	882.56	OOR <	OOR <	OOR <	13.15	OOR <	4033.93	9.11	OOR <	OOR <	OOR <	OOR <	1067.91	OOR <	OOR <
X68	D12	OOR <	25525.9	OOR <	OOR <	94.93	OOR <	OOR <	OOR <	15.55	OOR <	3409.33	4	OOR <	OOR <	OOR <	OOR <	748.61	OOR <	OOR <
X69	E12	OOR <	12081.4	OOR <	35.73	82	OOR <	OOR <	OOR <	138.89	OOR <	956.97	0.67	OOR <	OOR <	OOR <	OOR <	790.38	OOR <	OOR <
X70	F12	812.08	OOR >	OOR <	12.14	6747.83	OOR <	OOR <	OOR <	322.06	OOR <	4775.41	1.05	OOR <	OOR <	OOR <	OOR <	56337.9	1193.55	26.4
X71	G12	OOR >	OOR <	24383.3	30882.1	47107.2	24789.4	43977.1	25059.2	27529.3	36559	OOR <	52835.3	OOR <	OOR >	OOR <	169511	OOR <	OOR <	OOR <
X72	H12	53441.7	OOR <	23268.6	22345.7	46910.4	23911.7	35802.9	21380.3	24065.9	31945.5	OOR <	37393.5	OOR <	19989	OOR <	166570	OOR <	OOR <	OOR <
*** = Value not available; --- = Designated as an outlier
*Value = Value extrapolated beyond standard range
OOR = Out of Range; OOR> = Out of Range Above; OOR< = Out of Range Below
Exp Conc = Expected Concentration; Obs Conc = Observed Concentration
Concentration Units = pg/ml

## Sheet: Obs Conc
File Name: D:\barbara\rwanda-pascale\plaat 1 ijklijnen optimize.rbx
Acquisition Date: 08-Feb-2011, 09:13 AM
Reader Serial Number: LX10000347002
Plate ID:
RP1 PMT (Volts): 641.51
RP1 Target: 3595
					Hu IL-1b (39)	Hu IL-1ra (25)	Hu IL-2 (38)	Hu IL-6 (19)	Hu IL-8 (54)	Hu IL-10 (56)	Hu IL-12(p70) (75)	Hu IL-17 (76)	Hu G-CSF (57)	Hu IFN-g (21)	Hu IP-10 (48)	Hu MCP-1(MCAF) (53)	Hu MIP-1a (55)	Hu MIP-1b (18)	Hu RANTES (37)	Hu TNF-a (36)	Hu VEGF (45)	Hu IL-1a (63)	Hu IFN-a2 (20)
Type	Well				Obs Conc	Obs Conc	Obs Conc	Obs Conc	Obs Conc	Obs Conc	Obs Conc	Obs Conc	Obs Conc	Obs Conc	Obs Conc	Obs Conc	Obs Conc	Obs Conc	Obs Conc	Obs Conc	Obs Conc	Obs Conc	Obs Conc
S1	G3,H3	ijklijn				33389					28644.7			29410.3	29518.2						33953.4		OOR >
S2	E3,F3	ijklijn			5960.28	7888.67	3590.56	8167.61	6812.46	8154.76	9713.39	5740.47	8570.29	7392.58	7438.6	5896.86				18410.7	8123.43	6049.89	1105.16
S3	C3,D3	ijklijn			1906.97	2157.51	881.53	1869.94	1635.85	1639.76	2054.46	1492.35	1809.83	1900.42	1900.61	1535.79		1500.63	1675.33	4811.81	2201.97	1609.14	344.71
S4	A3,B3	ijklijn			448.15	470.47	241.44	524.32	477.59	472.59	560.85	340.36	495.48	416.86	449.87	369.76	340.71	377.18	402.38	1233.98	495.58	389.51	75.23
S5	G2,H2	ijklijn			109.89	136.58	53.27	127.89	92.35	118.97	155.94	106.05	121.12	127.89	119.87	103.07	90.97	92.35	116.44	301.9	141.23	106.82	22.75
S6	E2,F2	ijklijn			26.18	30.62	10.59	25.13	24.81	22.05	26.47	17.86	23.72	32.63	28.19	20.49	17.4	23.89	21.53	54.52	30.3	19.96	5.74
S7	C2,D2	ijklijn			9	8.78	5.74	8.2	7.85	6.61	10.52	8.9	9.14	26.3	7.69	7	6.33	6.15	8.03	23.5		9.07	8.49
S8	A2,B2	ijklijn			1.84	1.51	2.57	2.32	1.66	1.82	2.36	0.86	2.21	OOR <		1.48	1.37	1.38	1.64	6.12		1.18	2.65
S9	G1,H1	ijklijn			0.34		OOR <	0.46	0.38	0.46	0.44		0.38			0.32	0.25	0.38	0.35	1.13			OOR <
S10	E1,F1	ijklijn			0.13		0.18	0.1	0.1	0.12	0.15		0.09			0.1	0.06		0.11	0.22
S11	C1,D1	ijklijn			0.03					0.02						0.03	0.09
X1	A4	1	483	HENN	OOR <	20869.4	0.04	OOR <	206.58	OOR <	OOR <	OOR <	OOR <	OOR <	298.61	OOR <	OOR <	2.8	1.33	OOR <	OOR <	OOR <	5.01
X9	A5	2	481	HENN	396.83	*138614.27	1.41	108.24	14210.8	OOR <	OOR <	OOR <	1198.67	OOR <	4273.18	38.98	OOR <	1.53	OOR <	OOR <	6125.94	5037.81	OOR <
X17	A6	3	484	HENN	*0.06	20403.5	3.11	OOR <	427.2	OOR <	OOR <	OOR <	1000.19	OOR <	9825.56	22.19	OOR <	*0.60	OOR <	OOR <	1889.36	7.05	16.97
X25	A7	4	764	HENN	70.82	*600641.45	0.58	2.42	1706.07	OOR <	OOR <	OOR <	92.62	OOR <	43371.3	50.08	OOR <	2.27	OOR <	OOR <	3300.69	5.13	OOR <
X33	A8	5	485	HENN	*0.00	*359946.81	1.82	OOR <	84.79	OOR <	OOR <	OOR <	OOR <	OOR <	456.55	OOR <	OOR <	*0.53	OOR <	OOR <	871.54	OOR <	OOR <
X41	A9	6	054	HENN	OOR <	32792.3	1.53	OOR <	12.23	OOR <	OOR <	OOR <	OOR <	OOR <	1627.05	0.78	OOR <	*0.57	OOR <	OOR <	4401.73	*0.74	OOR <
X49	A10	7	056	PENN	*0.09	59333.3	1.3	*0.00	35.38	OOR <	OOR <	OOR <	28.07	OOR <	567.64	39.76	0.55	*0.50	186.73	OOR <	2769.41	*1.61	14.65
X57	A11	8	052	PENN	2.42	*174647.11	6.2	*0.02	1227.3	OOR <	OOR <	OOR <	20.54	OOR <	480.9	OOR <	OOR <	*0.66	OOR <	OOR <	1124.49	6.02	28.03
X65	A12	9	051	PENN	*0.00	47444.4	0.91	0.61	77.77	OOR <	OOR <	OOR <	4.12	OOR <	1067.07	OOR <	OOR <	*0.39	OOR <	OOR <	865.43	*0.64	28.03
X2	B4	10	053	PENN	18.34	8392.87	3.22	OOR <	211.03	OOR <	OOR <	OOR <	11.97	OOR <	OOR <	*0.07	0.37	*0.72	OOR <	OOR <	2026.27	19.42	16.97
X10	B5	11	055	PENN	447	*569852.97	OOR <	135.88	3995.7	*0.01	OOR <	OOR <	1728.96	OOR <	1476.62	72.77	OOR <	*1.08	OOR <	OOR <	36193	38.92	OOR <
X18	B6	12	057	PENN	OOR <	82553.3	6.67	OOR <	212.82	OOR <	OOR <	OOR <	489.52	OOR <	7157.26	9.9	*0.05	*0.65	OOR <	OOR <	2717.19	7.77	OOR <
X26	B7	13	066	PENN	378.69	OOR >	OOR <	22.9	14093.7	OOR <	OOR <	OOR <	2383.26	OOR <	41307.4	5.64	OOR <	*0.27	OOR <	OOR <	31409.5	1305.86	OOR <
X34	B8	14	487	HENN	22.56	*138430.45	OOR <	10.89	1290.53	OOR <	OOR <	OOR <	22.3	OOR <	98553.9	5.97	OOR <	*0.26	*0.29	OOR <	2238.01	*0.63	5.01
X42	B9	15	065	PENN	*0.05	76649.8	1.09	0.99	108.28	OOR <	OOR <	OOR <	110.71	OOR <	1052.59	0.38	OOR <	*0.61	OOR <	OOR <	808.41	*0.83	OOR <
X50	B10	16	488	HENN	1.87	32414	0.22	OOR <	69.55	OOR <	OOR <	OOR <	1.01	OOR <	1146.94	OOR <	OOR <	*0.72	OOR <	OOR <	607.56	13.59	5.01
X58	B11	17	059	PENN	OOR <	87047.1	3.11	OOR <	9.81	OOR <	OOR <	OOR <	7.61	OOR <	661.21	2.61	OOR <	*0.40	OOR <	OOR <	313.82	OOR <	31.09
X66	B12	18	058	PENN	0.29	117451	OOR <	OOR <	66.16	OOR <	OOR <	OOR <	9.12	OOR <	20323.9	*0.01	OOR <	*0.55	OOR <	OOR <	1369.86	18.7	16.97
X3	C4	19	062	PENN	*0.02	55682.1	OOR <	OOR <	97.64	OOR <	OOR <	OOR <	OOR <	OOR <	833.89	OOR <	OOR <	*0.60	OOR <	OOR <	304.41	OOR <	OOR <
X11	C5	20	486	HENN	559.45	49178.2	OOR <	76.36	3522.31	*0.01	OOR <	OOR <	998.32	OOR <	318.95	8.2	OOR <	17.33	OOR <	1.67	3450.04	OOR <	OOR <
X19	C6	21	064	PENN	517.11	*1.1965E+006	2.2	0.75	25580.5	OOR <	OOR <	OOR <	109.66	OOR <	7560.08	5.18	OOR <	*0.88	OOR <	OOR <	17787.3	1195.06	16.97
X27	C7	22	072	PENN	OOR <	*156928.98	OOR <	OOR <	165.33	OOR <	OOR <	OOR <	OOR <	OOR <	2060.24	OOR <	OOR <	*0.30	OOR <	OOR <	179.67	OOR <	OOR <
X35	C8	23	071	PENN	127.28	98676	OOR <	1442.06	654.5	OOR <	OOR <	OOR <	3411.05	OOR <	15061.6	3.21	6.33	522.26	OOR <	OOR <	OOR <	OOR <	OOR <
X43	C9	24	070	PENN	1.77	OOR >	OOR <	1.65	1001.9	OOR <	OOR <	OOR <	35.44	OOR <	17303.4	4.42	OOR <	*0.28	OOR <	OOR <	2675.33	*1.51	OOR <
X51	C10	25	073	PENN	*0.02	54642.3	1.36	OOR <	498	OOR <	OOR <	OOR <	96.32	OOR <	4928.34	19.73	OOR <	*0.36	OOR <	OOR <	3869.45	25.82	OOR <
X59	C11	26	074	PENN	1281.74	OOR >	OOR <	OOR <	OOR >	OOR <	OOR <	OOR <	175.1	OOR <	8964.17	OOR <	OOR <	*0.72	OOR <	OOR <	44439.4	2630.76	OOR <
X67	C12	27	068	PENN	0.64	124970	0.03	*0.17	882.56	OOR <	OOR <	OOR <	13.15	OOR <	4033.93	9.11	OOR <	*0.39	OOR <	OOR <	1067.91	OOR <	OOR <
X4	D4	28	078	PENN	*0.01	99555.9	0.09	1.19	271.2	OOR <	OOR <	OOR <	67.85	OOR <	1384.16	OOR <	OOR <	*0.40	OOR <	OOR <	2717.19	8.81	21.08
X12	D5	29	082	PENN	633.77	44660.8	OOR <	OOR <	16560.4	OOR <	OOR <	OOR <	6.94	OOR <	13547.3	OOR <	OOR <	17.35	OOR <	OOR <	64495.9	355.01	OOR <
X20	D6	30	081	PENN	345.51	108973	OOR <	698.24	2436.48	OOR <	OOR <	OOR <	3885.65	63.07	4582.1	226.68	OOR <	5.71	OOR <	OOR <	2861.23	385.91	OOR <
X28	D7	31	079	PENN	33.26	*187054.58	OOR <	*0.06	319.47	OOR <	OOR <	OOR <	9.54	OOR <	327	OOR <	OOR <	*0.37	OOR <	OOR <	36049	OOR <	OOR <
X36	D8	32	080	PENN	14.45	48285.2	OOR <	3.13	2373.71	OOR <	OOR <	OOR <	112.61	OOR <	493.93	OOR <	OOR <	2.98	OOR <	OOR <	351.77	OOR <	OOR <
X44	D9	33	085	PENN	OOR <	38394.9	OOR <	OOR <	6.77	OOR <	OOR <	OOR <	11.39	OOR <	1413.95	0.25	OOR <	*0.53	OOR <	OOR <	517.17	OOR <	19.1
X52	D10	34	083	PENN	1.87	9306.07	OOR <	OOR <	OOR <	OOR <	OOR <	OOR <	OOR <	OOR <	OOR <	OOR <	OOR <	*0.55	OOR <	OOR <	299.19	OOR <	OOR <
X60	D11	37	024	PENN	0.31	83340.5	2.34	1.16	720.33	OOR <	OOR <	OOR <	1.3	OOR <	1063.45	65.4	OOR <	6.73	OOR <	OOR <	2589.02	*4.36	9.01
X68	D12	38	026	PENN	*0.00	25525.9	OOR <	OOR <	94.93	OOR <	OOR <	OOR <	15.55	OOR <	3409.33	4	OOR <	*0.29	OOR <	OOR <	748.61	OOR <	OOR <
X5	E4	39	023	PENN	525.83	*205250.05	OOR <	*0.10	4994.2	OOR <	OOR <	OOR <	211.21	OOR <	23635.3	15.01	OOR <	*0.30	OOR <	OOR <	25570.3	1948.73	OOR <
X13	E5	40	456	HENN	6.95	46712.9	OOR <	2.06	92.25	OOR <	OOR <	OOR <	6.94	OOR <	522.64	OOR <	OOR <	*0.52	OOR <	OOR <	671.03	110.06	5.01
X21	E6	42	036	PENN	0.17	54178.8	OOR <	*0.12	176.38	OOR <	OOR <	OOR <	47.43	OOR <	1430.75	OOR <	OOR <	*0.44	OOR <	OOR <	926.94	*2.26	OOR <
X29	E7	43	463	HENN	0.49	22169.7	OOR <	*0.02	584.14	*0.02	OOR <	OOR <	OOR <	OOR <	1300.83	0.47	OOR <	189.75	OOR <	OOR <	OOR <	OOR <	OOR <
X37	E8	44	033	PENN	33	OOR >	2.89	OOR <	1185.27	OOR <	OOR <	OOR <	26.07	OOR <	376.34	OOR <	OOR <	*0.76	OOR <	OOR <	2153.74	544.52	OOR <
X45	E9	45	464	HENN	16.96	70280.7	OOR <	1.33	1062.61	OOR <	OOR <	OOR <	308.97	OOR <	5542.97	7.7	OOR <	*1.18	OOR <	OOR <	1815.4	*0.01	OOR <
X53	E10	47	035	PENN	*0.07	5636.39	OOR <	OOR <	45.69	OOR <	OOR <	OOR <	1.51	OOR <	460.31	0.25	OOR <	*0.21	OOR <	OOR <	OOR <	OOR <	OOR <
X61	E11	48	038	PENN	*0.06	*648156.37	0.35	OOR <	257.34	OOR <	OOR <	OOR <	OOR <	OOR <	3804.23	0.7	OOR <	*1.04	OOR <	OOR <	273.24	OOR <	OOR <
X69	E12	49	039	PENN	*0.00	12081.4	2.47	35.73	82	OOR <	OOR <	OOR <	138.89	OOR <	956.97	0.67	OOR <	*0.60	OOR <	OOR <	790.38	OOR <	16.97
X6	F4	50	466	HENN	*0.03	70499.1	3.11	5.68	315	OOR <	OOR <	OOR <	50.56	OOR <	3724.85	9.39	OOR <	*0.74	OOR <	OOR <	991.84	*0.00	21.08
X14	F5	51	467	HENN	0.62	123335	OOR <	OOR <	1066.88	OOR <	OOR <	OOR <	4.87	OOR <	27766	86.47	OOR <	*0.36	OOR <	OOR <	2061.34	OOR <	OOR <
X22	F6	52	043	PENN	OOR <	98482.4	OOR <	OOR <	18.49	OOR <	OOR <	OOR <	8.84	OOR <	1023.67	5.18	OOR <	*0.60	OOR <	OOR <	1024.65	OOR <	5.01
X30	F7	53	469	HENN	16.82	OOR >	0.84	OOR <	OOR >	OOR <	OOR <	OOR <	44.52	OOR <	10689.4	*0.03	OOR <	*0.52	OOR <	OOR <	20679.2	52.33	OOR <
X38	F8	54	042	PENN	4.02	62704.8	OOR <	9.2	855.34	OOR <	OOR <	OOR <	183.33	OOR <	21600	0.91	OOR <	*0.34	OOR <	OOR <	9338.74	15.64	OOR <
X46	F9	55	044	PENN	OOR <	OOR <	2.57	OOR <	95.38	OOR <	OOR <	OOR <	OOR <	OOR <	119.27	OOR <	OOR <	*1.27	OOR <	OOR <	OOR <	OOR <	OOR <
X54	F10	56	473	HENN	*0.07	118056	3.87	OOR <	147.91	OOR <	OOR <	OOR <	OOR <	OOR <	1192.53	8.2	OOR <	*0.38	OOR <	OOR <	1548.07	8.77	28.03
X62	F11	57	045	PENN	OOR <	6670.66	OOR <	OOR <	293.98	OOR <	OOR <	OOR <	2.26	OOR <	6519.94	1.87	OOR <	*0.41	OOR <	OOR <	124.14	*3.82	OOR <
X70	F12	58	472	HENN	812.08	OOR >	OOR <	12.14	6747.83	OOR <	OOR <	OOR <	322.06	OOR <	4775.41	1.05	OOR <	*0.12	OOR <	OOR <	56337.9	1193.55	26.4
X7	G4	59	470	HENN	9.51	57325.6	OOR <	*0.00	265.69	OOR <	OOR <	OOR <	1.82	OOR <	30.77	OOR <	OOR <	*0.58	OOR <	OOR <	124.14	39.18	OOR <
X15	G5	60	471	HENN	46.47	*2.3203E+007	OOR <	148.55	2696.01	OOR <	OOR <	OOR <	1637.35	OOR <	14334.5	205.95	OOR <	*0.62	OOR <	OOR <	3832.95	22.54	OOR <
X23	G6	62	046	PENN	4.7	OOR >	OOR <	11.74	2007.91	OOR <	OOR <	OOR <	190.24	OOR <	1002.02	1.16	OOR <	*0.59	OOR <	OOR <	2332.88	*4.15	OOR <
X31	G7	64	478	HENN	16.27	99359.1	OOR <	*0.34	996.16	*0.01	OOR <	OOR <	20.22	OOR <	11516.5	1.08	OOR <	5.57	1.98	OOR <	752.17	15.53	OOR <
X39	G8	65	047	PENN	664.64	OOR >	1.58	188.6	11375.6	OOR <	OOR <	OOR <	1131.69	165.03	47291	46.36	1.66	15.5	2.3	OOR <	11916.4	1078.71	19.1
X47	G9	66	476	HENN	303.76	27799.1	OOR <	8.42	3138.58	OOR <	OOR <	OOR <	26.9	OOR <	910.21	OOR <	OOR <	*0.64	OOR <	OOR <	4738.64	832.58	OOR <
X55	G10	67	475	HENN	109.03	*272299.84	0.12	13.09	4301.54	OOR <	OOR <	OOR <	2084.13	OOR <	5586.78	476.16	OOR <	*0.15	OOR <	OOR <	6501.33	240.2	OOR <
X63	G11	68	480	HENN	*0.01	*137881.85	1.5	*0.11	122.72	OOR <	OOR <	OOR <	9.96	OOR <	3112.49	OOR <	OOR <	*0.46	OOR <	OOR <	4349	40.54	OOR <
X8	H4	71	049	PENN	0.76	72087.5	0.27	OOR <	128.67	OOR <	OOR <	OOR <	18.95	OOR <	4925.59	0.16	OOR <	*0.59	OOR <	OOR <	7608.2	23.92	12.05
X16	H5	72	050	PENN	OOR <	31267	1.47	OOR <	92.25	OOR <	OOR <	OOR <	1474.9	OOR <	7269.85	68.18	OOR <	*0.71	OOR <	OOR <	702.58	*0.50	OOR <
X24	H6	73	017	PENN	72.69	*141814.30	OOR <	*0.15	10433	OOR <	OOR <	OOR <	84.9	OOR <	77365.1	5.39	1.19	12.35	5.43	OOR <	6102.26	92.97	5.01
X32	H7	74	018	PENN	2.33	*158355.26	0.46	OOR <	1632.74	OOR <	OOR <	OOR <	OOR <	OOR <	993.9	0.55	0.86	4.61	0.75	OOR <	1871.53	13.72	12.05
X40	H8	75	437	HENN	OOR <	17519.5	0.14	OOR <	31.94	OOR <	OOR <	OOR <	53.73	OOR <	6428.2	6.65	OOR <	*0.83	OOR <	OOR <	704.93	OOR <	OOR <
X48	H9	78	436	HENN	OOR <	63209.8	0.31	OOR <	34.43	OOR <	OOR <	OOR <	78.68	OOR <	11860.5	24.78	OOR <	*0.52	*0.01	OOR <	2104.3	OOR <	62.84
X56	H10	79	438	HENN	38.04	OOR >	OOR <	5.73	1388.58	OOR <	OOR <	OOR <	73.72	OOR <	3779.73	6.48	OOR <	*1.47	OOR <	OOR <	5310.18	251.73	OOR <
X64	H11	80	019	PENN	7.23	*413887.98	OOR <	OOR <	1366.15	OOR <	OOR <	OOR <	70.58	OOR <	5670.51	OOR <	OOR <	*0.45	OOR <	OOR <	8011.12	349.83	OOR <
X1	A1	81	439	HENN	9.22	55567.3	OOR <	5.42	322.58	*0.08	OOR <	OOR <	*0.30	OOR <	19386.6	20.39	OOR <	74.02	703.09	OOR <	OOR <	OOR <	5.01
X2	B1	82	441	HENN	2578.05	20591.7	OOR <	OOR <	9196.36	OOR <	OOR <	OOR <	706.87	OOR <	33843.2	64.82	*0.06	65.82	12.65	OOR <	2323.34	*0.99	OOR <
X3	C1	83	020	PENN	OOR <	92023.9	6.11	OOR <	20.03	OOR <	OOR <	OOR <	OOR <	OOR <	1903.21	5.14	*0.20	*0.73	OOR <	OOR <	608.71	*0.05	12.05
X4	D1	84	443	HENN	42.55	*187392.38	0.03	12.47	14045.9	OOR <	OOR <	OOR <	268.34	OOR <	22827.2	10.71	OOR <	10.9	1.55	OOR <	2098.15	30.95	OOR <
X5	E1	85	442	HENN	5.13	122605	0.37	1.85	2457.57	OOR <	OOR <	OOR <	4.49	OOR <	13646.2	1.74	OOR <	2.16	250.19	OOR <	299.19	OOR <	OOR <
X6	F1	87	021	PENN	152.85	*196083.61	3.14	6.84	846.01	OOR <	OOR <	OOR <	350.81	OOR <	OOR <	OOR <	OOR <	*1.14	OOR <	OOR <	6168.69	166.61	5.01
X7	G1	88	446	HENN	0.61	17800.5	OOR <	OOR <	1823.52	OOR <	OOR <	OOR <	OOR <	OOR <	298.61	7.04	OOR <	73.72	307.84	OOR <	OOR <	OOR <	OOR <
X8	H1	89	449	HENN	136.93	59586.2	OOR <	30.63	1148.76	*0.00	OOR <	OOR <	1358.23	OOR <	3817.73	OOR <	OOR <	10.68	OOR <	OOR <	771.23	*0.38	OOR <
X9	A2	91	451	HENN	*0.08	98724.6	3.33	OOR <	139.07	OOR <	OOR <	OOR <	OOR <	OOR <	49839.7	72.1	OOR <	*1.07	*0.35	OOR <	6940.87	24.32	21.08
X10	B2	92	452	HENN	OOR <	OOR <	4.19	OOR <	OOR <	OOR <	OOR <	OOR <	OOR <	OOR <	OOR <	OOR <	OOR <	*0.29	OOR <	OOR <	377.33	OOR <	21.08
X11	C2	93	450	HENN	*0.02	63117.5	2.37	OOR <	768.95	OOR <	OOR <	OOR <	OOR <	OOR <	974.98	0.91	OOR <	90.26	*0.06	OOR <	479.45	OOR <	OOR <
X12	D2	94	454	HENN	OOR <	75780.2	OOR <	OOR <	38.93	OOR <	OOR <	OOR <	*0.15	OOR <	414.88	OOR <	OOR <	*0.50	OOR <	OOR <	855.67	5.52	OOR <
X13	E2	95	444	HENN	0.14	77440.3	1.09	OOR <	28.05	OOR <	OOR <	OOR <	OOR <	OOR <	5164.87	OOR <	OOR <	*0.53	OOR <	OOR <	2685.36	106.62	OOR <
X14	F2	96	736	HENN	703.65	30830.8	OOR <	1791.67	5276.37	0.5	OOR <	OOR <	11777.9	OOR <	12197.5	547.97	130.16	914.86	*0.40	194.01	1458.92	OOR <	OOR <
X15	G2	97	034	PENN	144.16	30409.9	OOR <	401.84	696.46	*0.05	OOR <	OOR <	220.65	OOR <	66058.4	14.86	OOR <	29.57	0.82	OOR <	OOR <	OOR <	OOR <
X16	H2	98	459	HENN	0.99	73587.4	1.73	OOR <	288.64	OOR <	OOR <	OOR <	0.63	OOR <	1489.77	OOR <	OOR <	*1.43	OOR <	OOR <	126.11	OOR <	OOR <
X17	A3	99	462	HENN	20.24	*164202.86	1.58	0.71	721.72	OOR <	OOR <	OOR <	21.98	OOR <	107.59	OOR <	OOR <	*0.49	OOR <	OOR <	1938.67	372.83	5.01
X18	B3	100	461	HENN	135.4	*403817.75	0.99	*0.15	9153.8	OOR <	OOR <	OOR <	23.77	OOR <	3583.66	OOR <	*0.14	*1.16	OOR <	OOR <	3037.67	1675.74	16.97
X19	C3	101	031	PENN	61.65	*199106.55	OOR <	8.6	470.01	OOR <	OOR <	OOR <	10.81	OOR <	1056.21	OOR <	OOR <	*1.22	OOR <	OOR <	404.18	28.65	OOR <
X20	D3	102	030	PENN	75.33	*192615.79	OOR <	239.84	3734.08	*0.01	OOR <	OOR <	965.34	OOR <	250.33	4.23	OOR <	8.41	7.86	OOR <	1055.14	OOR <	OOR <
X21	E3	103	029	PENN	OOR <	33593.3	OOR <	OOR <	17.86	OOR <	28.05	OOR <	129.74	OOR <	8679.91	126	OOR <	*0.24	120.01	OOR <	2661.99	*1.72	285.03
X22	F3	104	460	HENN	7.64	63348.6	OOR <	OOR <	153.99	OOR <	OOR <	OOR <	1.51	OOR <	895.84	OOR <	OOR <	20.72	OOR <	OOR <	*71.46	OOR <	OOR <
X23	G3	107	457	HENN	2.46	*254564.46	0.15	OOR <	925.76	OOR <	OOR <	OOR <	323.07	OOR <	6450.28	73.82	OOR <	*0.89	OOR <	OOR <	3164.58	10.58	OOR <
X24	H3	108	458	HENN	*0.00	69417.6	0.56	OOR <	163.69	OOR <	OOR <	OOR <	OOR <	OOR <	707.21	0.12	OOR <	*0.85	OOR <	OOR <	1624.42	OOR <	22.95
X25	A4	109	028	HENN	0.22	78504.5	1.41	*0.01	1096.44	OOR <	OOR <	OOR <	42.35	OOR <	65460.5	6.01	OOR <	*0.56	OOR <	OOR <	4479.29	*0.72	OOR <
X26	B4	110	405	HENN	OOR <	51509.5	1.47	OOR <	72.19	OOR <	OOR <	OOR <	90.78	OOR <	1607.04	OOR <	OOR <	*0.64	1.02	OOR <	130.05	OOR <	OOR <
X27	C4	111	404	HENN	OOR <	95383.4	OOR <	*0.05	91.36	OOR <	OOR <	OOR <	12.26	OOR <	3398.77	6.27	OOR <	*0.63	OOR <	OOR <	611	OOR <	OOR <
X28	D4	112	403	HENN	4.86	22091.6	0.84	OOR <	256.38	OOR <	OOR <	OOR <	5.37	OOR <	41.89	OOR <	OOR <	*0.49	OOR <	OOR <	508.26	1375.48	OOR <
X29	E4	113	402	HENN	17.01	132621	OOR <	15.65	1414.72	OOR <	OOR <	OOR <	51.49	OOR <	51203.1	1.22	OOR <	*0.97	OOR <	OOR <	2575.83	OOR <	OOR <
X30	F4	114	407	HENN	24.68	*553030.79	OOR <	34.35	1421.89	OOR <	OOR <	OOR <	1964.36	OOR <	5575.08	10.09	OOR <	1.87	*0.07	OOR <	1482.46	15.26	OOR <
X31	G4	115	408	HENN	32.49	*1.0833E+006	OOR <	5.32	7928.17	OOR <	OOR <	OOR <	1808.6	OOR <	8025.83	8.33	0.5	61.95	OOR <	OOR <	2358.41	122.33	OOR <
X32	H4	116	411	HENN	256.8	OOR >	1.41	0.63	10276.8	OOR <	OOR <	OOR <	50.56	OOR <	2345.94	6.22	OOR <	*0.71	OOR <	OOR <	3072.72	18	OOR <
X33	A5	117	413	HENN	1181.09	OOR >	OOR <	1.04	OOR >	OOR <	OOR <	OOR <	133.43	OOR <	*460556.73	20.23	OOR <	2.96	2.3	OOR <	55259.8	678.2	OOR <
X34	B5	118	409	HENN	*0.00	35736.2	0.46	OOR <	215.81	OOR <	OOR <	OOR <	23.77	OOR <	20344.6	664.54	OOR <	*0.53	OOR <	OOR <	75584.6	*0.13	OOR <
X35	C5	119	410	HENN	33.1	94838.6	0.02	OOR <	609.59	OOR <	OOR <	OOR <	*0.02	OOR <	142.52	OOR <	OOR <	*0.38	OOR <	OOR <	2392.04	34.63	OOR <
X36	D5	120	412	HENN	1.65	*360637.94	3.95	2.06	2092.77	OOR <	OOR <	OOR <	957.91	OOR <	22872.7	25.18	OOR <	*0.47	OOR <	OOR <	3428.02	614.19	19.1
X37	E5	121	006	HENN	0.21	*153925.60	OOR <	*0.03	57.66	OOR <	OOR <	OOR <	2.93	OOR <	2495.7	0.55	OOR <	1.85	OOR <	OOR <	*94.79	OOR <	OOR <
X38	F5	122	423	HENN	0.78	*148990.75	OOR <	OOR <	1477.9	OOR <	OOR <	OOR <	99.21	OOR <	3439.92	52.84	OOR <	3.77	264.15	OOR <	981.79	OOR <	OOR <
X39	G5	123	424	HENN	58.45	87949	2.37	0.5	1992.08	OOR <	OOR <	OOR <	17.7	OOR <	257.83	OOR <	*0.04	*1.21	OOR <	OOR <	1765.62	OOR <	22.95
X40	H5	124	422	HENN	OOR <	65536.7	OOR <	OOR <	11.26	OOR <	OOR <	OOR <	3.64	OOR <	OOR <	3.62	OOR <	*0.51	OOR <	OOR <	389.11	384.62	OOR <
X41	A6	125	421	HENN	0.41	41502.6	2.93	21.08	695.09	OOR <	OOR <	OOR <	288.04	OOR <	2417.87	0.65	OOR <	*0.58	OOR <	OOR <	4115.14	*3.45	16.97
X42	B6	126	420	HENN	60.79	110266	4.36	2.97	1042.4	OOR <	OOR <	OOR <	328.63	OOR <	1081.56	2.33	OOR <	*0.42	0.69	OOR <	2172.38	6.23	OOR <
X43	C6	127	008	HENN	16.96	*402045.16	0.28	OOR <	6080.24	OOR <	OOR <	OOR <	OOR <	OOR <	5789.11	0.34	OOR <	*1.00	OOR <	OOR <	1520.06	*1.85	28.03
X44	D6	128	426	HENN	OOR <	44803.6	OOR <	OOR <	197.78	OOR <	OOR <	OOR <	OOR <	OOR <	61.9	OOR <	OOR <	3.67	28.72	OOR <	OOR <	OOR <	OOR <
X45	E6	129	427	HENN	1.51	OOR >	OOR <	OOR <	5616.36	OOR <	OOR <	OOR <	OOR <	OOR <	3776.06	OOR <	OOR <	1.87	2.38	OOR <	6283.4	*0.03	OOR <
X46	F6	130	010	PENN	OOR <	50525.9	3.11	OOR <	37.62	OOR <	OOR <	OOR <	*0.30	OOR <	2890.47	109.64	OOR <	*0.66	OOR <	OOR <	7959.46	OOR <	21.08
X47	G6	131	428	HENN	1.05	104822	OOR <	44.04	2073.86	OOR <	OOR <	OOR <	175.1	OOR <	6312.18	1.93	OOR <	5.85	OOR <	OOR <	1089.69	OOR <	OOR <
X48	H6	132	430	HENN	*0.00	*135377.03	2.54	OOR <	105.47	OOR <	OOR <	OOR <	436.26	OOR <	719.81	25.65	OOR <	*0.70	OOR <	OOR <	1004.43	8.65	70.02
X49	A7	133	431	HENN	2863.88	*275711.94	0.31	25.48	5199.58	OOR <	OOR <	OOR <	4058.82	OOR <	2818.81	2.47	OOR <	*1.24	OOR <	OOR <	20058.7	143.4	OOR <
X50	B7	134	011	PENN	385.16	*414831.40	OOR <	OOR <	15275.5	OOR <	OOR <	OOR <	118.56	OOR <	58716.7	26.95	OOR <	1.52	1.51	OOR <	13479.1	25.44	5.01
X51	C7	135	014	PENN	354.25	OOR >	OOR <	187.52	20459.4	OOR <	OOR <	OOR <	246.71	OOR <	*2.1762E+006	170.97	OOR <	4.3	6.99	OOR <	7760	66.87	OOR <
X52	D7	136	012	PENN	0.6	76088.9	OOR <	1.72	261.18	OOR <	OOR <	OOR <	26.24	OOR <	1503.88	1.71	OOR <	*1.28	OOR <	OOR <	OOR <	OOR <	OOR <
X53	E7	137	433	HENN	132.5	58666.6	OOR <	19.71	7998.04	*0.00	OOR <	OOR <	654.03	OOR <	OOR <	19.01	OOR <	1.9	OOR <	OOR <	7185.44	198.59	OOR <
X54	F7	138	015	PENN	2.88	44039.6	0.03	2.17	1540.94	OOR <	OOR <	OOR <	154.37	OOR <	736.9	54.09	OOR <	4.43	OOR <	OOR <	236.27	OOR <	OOR <
X55	G7	139	434	HENN	324.23	59968.6	OOR <	1663.28	1775.5	*0.02	OOR <	OOR <	14230.7	16.9	*333984.72	239.71	OOR <	132.07	1.63	OOR <	2166.16	OOR <	OOR <
X56	H7	140	013	PENN	5.19	*339276.74	OOR <	3.91	9532.91	OOR <	OOR <	OOR <	108.81	OOR <	48160.9	1.4	OOR <	*0.35	OOR <	OOR <	16395.4	47.5	OOR <
X57	A8	142	173	PENN	398.27	OOR >	OOR <	805.36	OOR >	OOR <	OOR <	OOR <	19350.4	OOR <	*362623.68	173.71	OOR <	5.63	0.45	OOR <	16823.7	83.25	OOR <
X58	B8	143	169	PENN	36.78	OOR >	OOR <	*0.24	4683.86	OOR <	OOR <	OOR <	35.79	OOR <	2290.07	OOR <	OOR <	*0.68	2.55	OOR <	3086.79	2317.51	OOR <
X59	C8	144	170	PENN	2.02	80367.3	OOR <	8.36	5572.38	OOR <	OOR <	OOR <	74.32	OOR <	11654.6	OOR <	OOR <	*0.76	OOR <	OOR <	12863.2	8.77	OOR <
X60	D8	145	171	PENN	332.78	*1.0750E+006	OOR <	7.67	OOR >	OOR <	OOR <	OOR <	26.4	OOR <	52167	27.07	OOR <	3.31	*0.04	OOR <	4130.95	2623.45	OOR <
X61	E8	146	166	PENN	33.68	*152577.97	OOR <	11.87	1429.07	OOR <	OOR <	OOR <	35.96	OOR <	929.09	*0.07	OOR <	*0.27	OOR <	OOR <	2505.34	*2.83	OOR <
X62	F8	147	168	PENN	189.39	22527.1	OOR <	2.81	168.07	OOR <	OOR <	OOR <	26.74	OOR <	446.2	0.41	OOR <	4.42	OOR <	OOR <	332.74	OOR <	OOR <
X63	G8	148	167	PENN	*0.07	9338.52	0.09	OOR <	608.28	OOR <	OOR <	OOR <	OOR <	OOR <	426.31	3.14	OOR <	3.4	OOR <	OOR <	OOR <	OOR <	OOR <
X64	H8	149	164	PENN	*0.06	*221666.32	OOR <	OOR <	54.67	OOR <	OOR <	OOR <	OOR <	OOR <	753.98	OOR <	OOR <	*0.37	OOR <	OOR <	278.41	7.89	OOR <
X65	A9	150	142	PENN	0.25	52168.2	OOR <	2.73	295.32	OOR <	OOR <	OOR <	52.98	OOR <	408.19	2.75	OOR <	*0.66	OOR <	OOR <	154.76	35.15	OOR <
X66	B9	151	462	HM12	0.35	90587.8	OOR <	OOR <	28.34	OOR <	OOR <	OOR <	OOR <	OOR <	OOR <	9.48	OOR <	*0.76	OOR <	OOR <	6651.16	OOR <	OOR <
X67	C9	152	165	PENN	OOR <	25454.5	3	OOR <	185.12	OOR <	OOR <	OOR <	OOR <	OOR <	2781.57	1.43	OOR <	3.74	9.55	OOR <	OOR <	OOR <	24.72
X68	D9	153	183	PENN	460.27	59082	5.34	179.32	3799.93	OOR <	OOR <	OOR <	3227.54	OOR <	5332.23	1.9	0.48	1.98	OOR <	OOR <	3168.13	64.71	5.01
X69	E9	154	187	PENN	13.37	40262.9	OOR <	OOR <	181.44	OOR <	OOR <	OOR <	OOR <	OOR <	OOR <	OOR <	OOR <	2.21	OOR <	OOR <	1618.73	5.65	OOR <
X70	F9	155	462	PM12	31.14	*246444.00	0.4	OOR <	1377.94	OOR <	OOR <	OOR <	OOR <	OOR <	152.92	*0.09	OOR <	*0.63	OOR <	OOR <	2484.17	78.99	31.09
X71	G9	156	182	PENN	6.14	OOR >	OOR <	OOR <	*32105.84	OOR <	OOR <	OOR <	OOR <	OOR <	5114.33	0.16	OOR <	*0.26	OOR <	OOR <	5060.65	51.08	OOR <
X72	H9	157	185	PENN	*0.09	*152577.97	2.89	*0.07	420.33	OOR <	OOR <	OOR <	13.59	OOR <	2413.68	1.13	OOR <	*1.34	OOR <	OOR <	724.94	*0.10	21.08
X73	A10	158	186	PENN	118.28	79227.6	OOR <	129.54	5229.73	OOR <	OOR <	OOR <	6551.77	OOR <	34817.2	49.33	OOR <	76.87	OOR <	OOR <	1283.61	*2.81	OOR <
X74	B10	159	184	PENN	OOR <	77921.1	3.95	OOR <	17.61	OOR <	OOR <	OOR <	OOR <	OOR <	4592.74	OOR <	OOR <	*0.73	OOR <	OOR <	583.61	*0.10	OOR <
X75	C10	160	194	PENN	40.3	101359	OOR <	138.6	1152.06	OOR <	OOR <	OOR <	1062.79	OOR <	2473.54	3.69	2.61	274.72	OOR <	OOR <	535.07	4.8	OOR <
X76	D10	161	193	PENN	OOR <	12685.6	0.8	OOR <	50.11	OOR <	OOR <	OOR <	OOR <	OOR <	151.64	OOR <	OOR <	*0.96	OOR <	OOR <	OOR <	OOR <	OOR <
X77	E10	162	192	PENN	448.18	*566015.00	OOR <	69.72	5356.35	OOR <	OOR <	OOR <	219.46	OOR <	195.57	244.09	1.18	30.53	OOR <	OOR <	81264.6	*0.69	OOR <
X78	F10	163	195	PENN	OOR <	88226.7	0.94	OOR <	82.64	OOR <	OOR <	OOR <	5.89	OOR <	6106.51	316.01	OOR <	*0.46	OOR <	OOR <	13908.7	OOR <	14.65
X79	G10	164	188	PENN	OOR <	*146897.36	1.27	OOR <	10.53	OOR <	OOR <	OOR <	OOR <	OOR <	306.78	*0.03	0.42	*0.71	OOR <	OOR <	373.06	OOR <	OOR <
X80	H10	165	044	PM12	OOR <	18115.3	0.99	OOR <	48.5	OOR <	OOR <	OOR <	0.46	OOR <	1284.24	OOR <	OOR <	*0.45	OOR <	OOR <	538.43	18.73	OOR <
X81	A11	166	469	HM12	26.21	OOR >	OOR <	16.39	13102.3	OOR <	OOR <	OOR <	124.56	OOR <	21072.8	2.4	OOR <	17.03	*0.07	0.99	898.53	280.43	OOR <
X82	B11	167	038	PM12	*0.00	*208156.93	1.95	OOR <	47.09	OOR <	OOR <	OOR <	OOR <	OOR <	83.83	OOR <	OOR <	*0.54	OOR <	OOR <	2304.28	OOR <	OOR <
X83	C11	168	037	PM12	1.36	93898.4	0.02	2.73	556.14	OOR <	OOR <	OOR <	89.56	OOR <	2252.01	OOR <	OOR <	*1.37	OOR <	OOR <	1824.23	*0.20	OOR <
X84	D11	169	036	PM12	103.68	126647	OOR <	8.36	2637.17	OOR <	OOR <	OOR <	95.29	OOR <	3919	*0.03	OOR <	29.34	OOR <	OOR <	1543.86	126.83	OOR <
X85	E11	170	508	HENN	*0.02	109674	1.01	*0.03	223.06	OOR <	OOR <	OOR <	OOR <	OOR <	1607.99	0.32	OOR <	*0.40	OOR <	OOR <	713.16	OOR <	5.01
X86	F11	171	468	PM12	435.22	107708	OOR <	96.7	2171.32	OOR <	OOR <	OOR <	951.1	OOR <	7618.92	3.62	OOR <	5.01	634	OOR <	4732.34	672.07	OOR <
X87	G11	172	466	HM12	0.35	51854.8	0	4.64	749.65	OOR <	OOR <	OOR <	208.39	OOR <	3871.93	260.21	OOR <	*0.34	OOR <	OOR <	1184.38	*1.01	OOR <
X88	H11	173	467	HM12	OOR >	OOR <	22509.8	31023.6	44089.3	26416.8	38604.2	21385.5	21275.4	27109.5	OOR <	71879	OOR <	23924.1	OOR <	143310	OOR <	OOR <	OOR <
X89	A12	174	470	HM12	59.89	*176272.40	0.33	1.02	1646.04	OOR <	OOR <	OOR <	0.63	OOR <	401.47	OOR <	OOR <	*0.47	OOR <	OOR <	1753.96	173.56	OOR <
X90	B12	175	473	HM12	155.96	*242006.63	OOR <	345.11	1936.09	OOR <	OOR <	OOR <	3722.88	105.21	9367.9	476.64	OOR <	1.7	OOR <	OOR <	247.51	18.56	OOR <
X91	C12	176	507	HENN	270.44	69793.1	OOR <	24.61	4701.11	OOR <	OOR <	OOR <	327.62	OOR <	10201.5	OOR <	OOR <	*0.54	OOR <	OOR <	4827.24	578.46	OOR <
X92	D12	177	465	HM12	20.8	10395	OOR <	200.98	876.6	*0.00	OOR <	OOR <	1520.85	OOR <	33439.4	436.81	5.73	519.22	*0.18	6.25	708.45	OOR <	OOR <
X93	E12	178	041	PM12	0.28	56573.6	OOR <	*0.12	196.91	OOR <	OOR <	OOR <	OOR <	OOR <	518.95	0.21	OOR <	3.09	1310.99	OOR <	596.14	OOR <	OOR <
X94	F12	179	045	PM12	15.24	25525.9	1.04	OOR <	118.81	OOR <	OOR <	OOR <	OOR <	OOR <	OOR <	OOR <	OOR <	*0.53	OOR <	OOR <	1037.33	27.08	OOR <
X1	A1	180	509	HENN	385.16	87751.5	OOR <	360.76	2746.71	0.73	OOR <	OOR <	6975.39	OOR <	16038.1	2.2	1.23	150.56	OOR <	42.36	1809.52	*1.12	OOR <
X9	A2	181	134	PENN	32.72	21474.3	0.01	18.06	654.5	OOR <	OOR <	OOR <	594.66	OOR <	OOR <	16.69	OOR <	2.71	OOR <	OOR <	4200.44	322.24	OOR <
X17	A3	182	133	PENN	1.03	OOR >	1.3	2.06	1944.24	OOR <	OOR <	OOR <	180.58	OOR <	10436.2	1.58	OOR <	*0.51	OOR <	OOR <	2718.87	4.75	OOR <
X25	A4	183	137	PENN	1.98	*254888.31	4.95	OOR <	2877.13	OOR <	OOR <	OOR <	2.48	OOR <	1853.14	0.5	OOR <	2.43	OOR <	OOR <	1618.73	*0.76	OOR <
X33	A5	184	131	PENN	6.8	*355189.79	1.09	*0.07	124.69	OOR <	OOR <	OOR <	248.88	OOR <	8256.77	*0.06	OOR <	3.08	OOR <	OOR <	1321.17	OOR <	16.97
X41	A6	185	130	PENN	0.6	OOR >	2.96	OOR <	319.13	OOR <	OOR <	OOR <	3.64	OOR <	907.52	0.96	OOR <	*0.79	OOR <	OOR <	15670.7	76.23	OOR <
X49	A7	186	128	PENN	55.13	68807.5	0.25	OOR <	334.43	*0.00	OOR <	OOR <	OOR <	OOR <	3389.39	0.99	OOR <	20.74	OOR <	OOR <	*51.09	OOR <	OOR <
X57	A8	187	132	PENN	60.15	OOR >	OOR <	8.72	3892.3	OOR <	OOR <	OOR <	236.85	OOR <	2737.96	0.19	OOR <	7.61	OOR <	OOR <	2294.78	192.52	OOR <
X65	A9	188	135	PENN	3.29	36144.4	3.95	OOR <	39.92	OOR <	OOR <	OOR <	OOR <	OOR <	OOR <	OOR <	OOR <	*0.46	OOR <	OOR <	238.31	155.65	OOR <
X73	A10	189	435	PENN	OOR <	92410.7	2.3	OOR <	6.5	OOR <	OOR <	OOR <	OOR <	OOR <	434.85	OOR <	OOR <	*0.63	OOR <	OOR <	1287.62	*2.17	OOR <
X81	A11	190	136	PENN	1410.2	*154380.13	OOR <	*0.00	*29307.96	OOR <	OOR <	OOR <	486.26	OOR <	1187.05	10.71	OOR <	*0.43	43.54	OOR <	15431.2	934.54	OOR <
X89	A12	191	181	PENN	OOR <	OOR >	OOR <	OOR <	7.4	OOR <	OOR <	OOR <	OOR <	OOR <	546.57	OOR <	OOR <	*0.45	OOR <	OOR <	949.29	OOR <	OOR <
X2	B1	192	032	PENN	28.25	*253919.41	OOR <	OOR <	6900.26	OOR <	OOR <	OOR <	11.54	OOR <	859.92	OOR <	OOR <	*0.34	*0.00	OOR <	4288.5	108.4	OOR <
X10	B2	193	459	HM12	OOR <	9947.28	3.18	OOR <	1.26	OOR <	OOR <	OOR <	7.47	OOR <	723.41	2.06	OOR <	*0.46	OOR <	OOR <	514.94	*0.12	OOR <
X18	B3	194	179	PENN	293.36	OOR >	OOR <	44.36	3116.49	OOR <	OOR <	OOR <	2467.61	OOR <	2170.3	111.45	OOR <	54.66	OOR <	OOR <	OOR <	OOR <	OOR <
X26	B4	195	180	PENN	191.65	*623370.92	OOR <	OOR <	6199.86	OOR <	OOR <	OOR <	590.72	OOR <	4345.61	1.08	OOR <	1.69	OOR <	OOR <	5026.07	560.8	OOR <
X34	B5	196	162	PENN	139.1	68676	OOR <	0.71	1272.17	OOR <	OOR <	OOR <	1484.2	OOR <	7145.56	4	OOR <	*0.21	*0.15	OOR <	18843.6	501.7	OOR <
X42	B6	197	161	PENN	*0.00	12132.1	1.58	OOR <	117.11	OOR <	OOR <	OOR <	OOR <	OOR <	838.38	OOR <	OOR <	*0.47	OOR <	OOR <	*65.64	7.66	OOR <
X50	B7	198	448	HM12	*0.03	*476695.14	2.71	OOR <	190.55	OOR <	OOR <	OOR <	OOR <	OOR <	2045.2	OOR <	OOR <	*0.53	OOR <	OOR <	416.06	OOR <	OOR <
X58	B8	199	451	HM12	OOR <	35398.1	OOR <	OOR <	6.68	OOR <	OOR <	OOR <	3.64	OOR <	189.7	OOR <	OOR <	*0.56	OOR <	OOR <	386.97	OOR <	OOR <
X66	B9	200	094	PENN	1.77	*2.9707E+006	2.57	OOR <	654.95	OOR <	OOR <	OOR <	95.08	OOR <	1934.78	OOR <	OOR <	*0.43	OOR <	OOR <	2742.41	67.86	OOR <
X74	B10	201	505	HENN	0.83	OOR >	OOR <	OOR <	1560.74	OOR <	OOR <	OOR <	131.69	OOR <	46278.6	0.25	OOR <	*0.36	OOR <	OOR <	3972.02	13.9	OOR <
X82	B11	202	452	HM12	86.47	*170924.80	OOR <	*0.02	3887.5	OOR <	OOR <	OOR <	731.09	OOR <	3290.32	*0.03	OOR <	7.79	OOR <	OOR <	2628.73	260.13	9.01
X90	B12	203	092	PENN	195.05	OOR >	OOR <	*0.10	2578.18	OOR <	OOR <	OOR <	774.97	OOR <	16460.5	107.02	OOR <	2.05	OOR <	OOR <	4030.58	2224.59	OOR <
X3	C1	204	502	HENN	0.91	OOR >	1.14	OOR <	3071.7	OOR <	OOR <	OOR <	2.48	OOR <	3057.02	OOR <	OOR <	*1.30	OOR <	OOR <	2592.32	270.4	OOR <
X11	C2	205	503	HENN	19.86	OOR >	OOR <	1.16	1395.69	OOR <	OOR <	OOR <	24.91	OOR <	22933.6	OOR <	OOR <	*0.59	OOR <	OOR <	9050.72	336.44	OOR <
X19	C3	206	500	HENN	2.9	OOR >	2.07	3.22	1769.61	OOR <	OOR <	OOR <	557.16	OOR <	6605.99	116.92	OOR <	*0.59	*0.32	OOR <	2926.5	5.26	9.01
X27	C4	207	501	HENN	156.98	OOR >	OOR <	3.51	4175.34	OOR <	OOR <	OOR <	0.63	OOR <	12627.5	3.43	OOR <	4.56	*0.04	OOR <	4715.55	386.82	OOR <
X35	C5	208	095	PENN	38.04	*351876.15	OOR <	2.35	2030.02	OOR <	OOR <	OOR <	42.71	OOR <	2596.69	OOR <	OOR <	*0.50	6.31	OOR <	2547.88	325.2	OOR <
X43	C6	209	096	PENN	58.96	125272	OOR <	*0.17	18495.8	OOR <	OOR <	OOR <	40.38	OOR <	213.94	OOR <	OOR <	*0.31	OOR <	OOR <	14397.1	216.38	OOR <
X51	C7	210	454	HM12	0.66	*1.0508E+006	OOR <	*0.13	247.82	OOR <	OOR <	OOR <	1.01	OOR <	OOR <	OOR <	OOR <	*0.15	OOR <	OOR <	365.59	OOR <	OOR <
X59	C8	211	023	PM12	559.99	*361332.02	OOR <	2.28	*32722.02	OOR <	OOR <	OOR <	3195.85	OOR <	12298.8	12.87	8.4	*1.03	1.02	OOR <	2827.1	143.79	OOR <
X67	C9	212	093	PENN	12.46	*191193.53	OOR <	OOR <	2503.82	OOR <	OOR <	OOR <	29.08	OOR <	OOR <	668.72	OOR <	*0.48	OOR <	OOR <	7478.99	155	OOR <
X75	C10	213	025	PM12	11.84	OOR >	OOR <	OOR <	2041.81	OOR <	OOR <	OOR <	3.64	OOR <	596.84	1.16	OOR <	45.98	32.82	OOR <	*68.55	OOR <	OOR <
X83	C11	214	099	PENN	57.57	65487.9	OOR <	51.37	213.72	OOR <	OOR <	OOR <	1226.77	OOR <	7572.17	1.97	1.95	269.64	1.22	OOR <	1340.05	OOR <	5.01
X91	C12	215	098	PENN	163.46	OOR >	OOR <	1.92	474.37	OOR <	OOR <	OOR <	291.51	OOR <	232.91	0.18	OOR <	*0.51	OOR <	OOR <	1887.88	818.38	5.01
X4	D1	216	097	PENN	OOR >	OOR >	OOR <	OOR <	*77566.08	*0.00	OOR <	OOR <	405.58	OOR <	316.93	3.73	OOR <	76.74	115.38	4.61	9961.02	OOR >	OOR <
X12	D2	217	163	PENN	1209.59	113689	OOR <	OOR <	1080.28	OOR <	OOR <	OOR <	74.51	OOR <	*20.14	0.38	OOR <	2.46	3.88	OOR <	6247.44	3596.6	OOR <
X20	D3	218	175	PENN	0.41	OOR >	OOR <	64.27	250.98	OOR <	OOR <	OOR <	404.79	OOR <	540.14	OOR <	OOR <	*0.31	OOR <	OOR <	97800.6	29.5	OOR <
X28	D4	219	176	PENN	*0.04	58255.4	0.14	OOR <	738.9	OOR <	OOR <	OOR <	2.48	OOR <	2093.41	7.44	OOR <	*0.42	OOR <	OOR <	1837.5	OOR <	OOR <
X36	D5	220	178	PENN	0.22	OOR >	1.09	OOR <	181.44	OOR <	OOR <	OOR <	OOR <	OOR <	1601.33	39.3	OOR <	*0.68	OOR <	OOR <	7252.44	225.96	OOR <
X44	D6	221	155	PENN	3.53	*172194.79	OOR <	1.4	79.67	OOR <	OOR <	OOR <	2.93	OOR <	OOR <	OOR <	OOR <	*0.46	OOR <	OOR <	936.86	*1.55	OOR <
X52	D7	222	460	HM12	98.24	OOR >	OOR <	0.5	18077.5	OOR <	OOR <	OOR <	22.79	OOR <	93160.2	12.27	OOR <	*0.32	OOR <	OOR <	16479.6	55.28	OOR <
X60	D8	223	159	PENN	1.07	OOR >	0.05	OOR <	556.98	OOR <	OOR <	OOR <	28.41	OOR <	2100.46	1.61	OOR <	1.6	0.63	OOR <	2191.06	*0.53	OOR <
X68	D9	224	160	PENN	*0.05	125121	2.14	OOR <	175.26	OOR <	OOR <	OOR <	OOR <	OOR <	815.94	0.55	OOR <	*0.44	OOR <	OOR <	747.42	*2.54	OOR <
X76	D10	225	158	PENN	15.31	131449	OOR <	4.13	233.16	OOR <	OOR <	OOR <	103.79	OOR <	OOR <	OOR <	OOR <	*0.64	OOR <	OOR <	1039.87	*2.01	OOR <
X84	D11	226	117	PENN	2291.4	OOR >	OOR <	OOR <	8847.1	OOR <	OOR <	OOR <	10.53	OOR <	*9.56	OOR <	OOR <	*0.09	OOR <	OOR <	20967	OOR >	OOR <
X92	D12	227	122	PENN	0.29	67077.7	0.62	OOR <	211.63	OOR <	OOR <	OOR <	12.85	OOR <	915.6	53.74	OOR <	*0.44	OOR <	OOR <	4304.6	72.55	OOR <
X5	E1	228	118	PENN	4.55	*210718.36	OOR <	12.14	2333.76	OOR <	OOR <	OOR <	198.12	OOR <	12991.9	2.89	OOR <	*0.23	OOR <	OOR <	2039.97	*0.05	OOR <
X13	E2	229	120	PENN	*0.01	91938.3	4.44	OOR <	119.78	OOR <	OOR <	OOR <	4.25	OOR <	1505.76	OOR <	OOR <	*0.24	OOR <	OOR <	1525.65	*0.14	OOR <
X21	E3	230	116	PENN	1416.39	OOR >	OOR <	0.73	5384.79	OOR <	OOR <	OOR <	3652.46	OOR <	3057.02	3.62	OOR <	*0.47	OOR <	OOR <	16729.8	OOR >	OOR <
X29	E4	231	127	PENN	0.23	*189792.92	0.04	OOR <	135.49	OOR <	OOR <	OOR <	32.84	OOR <	1337.78	*0.06	OOR <	*1.25	OOR <	OOR <	598.42	OOR <	OOR <
X37	E5	232	029	PM12	63.7	29811.6	OOR <	*0.01	290.97	OOR <	OOR <	OOR <	OOR <	OOR <	OOR <	OOR <	OOR <	*0.34	OOR <	OOR <	1423.12	85.94	OOR <
X45	E6	233	457	HM12	OOR <	*231757.40	4.03	OOR <	83.5	OOR <	OOR <	OOR <	2.26	OOR <	2415.77	0.52	OOR <	*0.52	OOR <	OOR <	1736.52	*3.58	OOR <
X53	E7	234	115	PENN	2.4	89638.4	OOR <	9.69	227.02	OOR <	OOR <	OOR <	43.61	OOR <	2479.86	1.8	OOR <	3.44	OOR <	OOR <	OOR <	OOR <	OOR <
X61	E8	235	125	PENN	OOR <	OOR >	OOR <	OOR <	26.31	OOR <	OOR <	OOR <	OOR <	OOR <	709.01	0.25	OOR <	*0.37	OOR <	OOR <	605.27	*4.10	OOR <
X69	E9	244	121	PENN	*0.03	*175677.81	0.66	OOR <	312.26	OOR <	OOR <	OOR <	OOR <	OOR <	327	0.19	OOR <	*0.44	OOR <	OOR <	292.94	5.8	OOR <
X77	E10	245	114	PENN	26.81	51889.5	2.07	OOR <	1338.03	OOR <	OOR <	OOR <	131.91	OOR <	4471.04	OOR <	OOR <	*0.50	OOR <	OOR <	3559.11	66.11	OOR <
X85	E11	246	152	PENN	451.95	113250	OOR <	409.49	20018.7	OOR <	OOR <	OOR <	1660.82	84.45	58410.1	33.09	OOR <	*1.29	2.18	OOR <	5008.82	4957.99	OOR <
X93	E12	247	151	PENN	28.91	*239993.83	0.01	*0.07	559.51	OOR <	OOR <	OOR <	111.34	OOR <	166.76	OOR <	OOR <	*0.69	OOR <	OOR <	2981.89	1128.45	OOR <
X6	F1	248	144	PENN	0.18	*139168.62	OOR <	OOR <	25.32	OOR <	OOR <	OOR <	181.04	OOR <	OOR <	2.16	OOR <	*0.20	OOR <	OOR <	557.56	OOR <	OOR <
X14	F2	249	138	PENN	131.87	*4.6275E+007	OOR <	6.25	10325.5	OOR <	OOR <	OOR <	129.96	OOR <	15168.5	OOR <	OOR <	9.57	34.06	OOR <	2725.59	*4.69	OOR <
X22	F3	250	149	PENN	9.94	OOR >	1.3	*0.19	6746.41	OOR <	OOR <	OOR <	257.12	OOR <	36246.6	0.3	OOR <	*0.58	OOR <	OOR <	3650.72	6.26	OOR <
X30	F4	251	148	PENN	99.82	*266097.84	OOR <	2.58	1440.46	OOR <	OOR <	OOR <	47.25	OOR <	367.57	2.33	OOR <	7.74	OOR <	OOR <	13935.1	*2.30	OOR <
X38	F5	252	143	PENN	48.76	19629.8	2.54	*0.10	178.06	OOR <	OOR <	OOR <	OOR <	OOR <	4829.77	11.78	OOR <	80.06	OOR <	OOR <	*82.14	*2.94	OOR <
X46	F6	253	147	PENN	6.21	40225.3	0.01	11.21	3652.23	OOR <	OOR <	OOR <	918.47	OOR <	*173852.81	1692.78	OOR <	*0.39	1.22	OOR <	4038.41	*0.96	OOR <
X54	F7	254	141	PENN	43.5	*184070.08	OOR <	3.43	518.76	OOR <	OOR <	OOR <	1367.66	OOR <	2672.96	*0.03	OOR <	*0.42	OOR <	OOR <	3909.96	*0.00	OOR <
X62	F8	255	140	PENN	16.16	105366	OOR <	OOR <	949.18	OOR <	OOR <	OOR <	OOR <	OOR <	486.49	OOR <	OOR <	4.81	5.23	OOR <	382.68	OOR <	OOR <
X70	F9	256	139	PENN	0.37	114321	3.37	*0.01	947.65	OOR <	OOR <	OOR <	34.92	OOR <	8783.48	1.08	OOR <	*0.60	OOR <	OOR <	1717.69	38	5.01
X78	F10	257	145	PENN	1.26	OOR >	0.03	OOR <	471.19	OOR <	OOR <	OOR <	3.17	OOR <	OOR <	OOR <	OOR <	*0.70	OOR <	OOR <	1290.3	*1.33	16.97
X86	F11	258	153	PENN	12.16	*165111.41	0.35	1.65	882.56	OOR <	OOR <	OOR <	30.78	OOR <	2235.6	2.99	OOR <	*0.19	OOR <	OOR <	1337.35	OOR <	OOR <
X94	F12	259	156	PENN	600.71	OOR >	OOR <	38.33	2943.47	OOR <	OOR <	OOR <	2539.45	OOR <	6953.18	OOR <	5.24	38.72	OOR <	OOR <	3821.46	65.03	OOR <
X7	G1	260	129	PENN	0.42	OOR >	OOR <	4.09	1132.31	OOR <	OOR <	OOR <	1223.49	OOR <	21756.3	57.94	OOR <	*0.27	OOR <	OOR <	1458.92	OOR <	OOR <
X15	G2	261	154	PENN	0.42	*510159.94	0.4	OOR <	588	OOR <	OOR <	OOR <	6.8	OOR <	1839.44	OOR <	OOR <	*0.47	OOR <	OOR <	1598.86	12.45	OOR <
X23	G3	262	157	PENN	5.94	*255213.05	OOR <	OOR <	176.94	OOR <	OOR <	OOR <	OOR <	OOR <	OOR <	OOR <	OOR <	*0.68	OOR <	OOR <	4895.24	5.22	OOR <
X31	G4	264	199	PENN	*0.08	13275.9	OOR <	*0.05	265.69	OOR <	OOR <	OOR <	OOR <	OOR <	129.06	OOR <	OOR <	*0.89	OOR <	OOR <	672.19	*1.79	OOR <
X39	G5	265	196	PENN	6.04	68414.2	OOR <	1.04	506.51	OOR <	OOR <	OOR <	13.44	OOR <	192.05	OOR <	OOR <	*0.72	OOR <	OOR <	517.17	OOR <	5.01
X47	G6	266	197	PENN	51.5	OOR >	OOR <	*0.38	826.49	OOR <	OOR <	OOR <	35.44	OOR <	723.41	OOR <	OOR <	*0.69	OOR <	OOR <	2331.29	20.61	OOR <
X55	G7	267	146	PENN	*0.02	18666.3	OOR <	OOR <	73.01	OOR <	OOR <	OOR <	*0.30	OOR <	451.85	OOR <	OOR <	*0.30	OOR <	OOR <	OOR <	OOR <	OOR <
X63	G8	268	456	HM12	0.12	22918	OOR <	OOR <	31.03	OOR <	OOR <	OOR <	1.72	OOR <	397.63	OOR <	OOR <	*0.31	OOR <	OOR <	OOR <	OOR <	OOR <
X71	G9	269	463	HM12	*0.00	103591	OOR <	OOR <	90.92	OOR <	OOR <	OOR <	OOR <	OOR <	753.08	*0.04	OOR <	*0.28	OOR <	OOR <	*31.65	OOR <	OOR <
X79	G10	270	119	PENN	211.97	OOR >	OOR <	OOR <	16467.4	OOR <	OOR <	OOR <	6.94	OOR <	*126705.97	5.39	OOR <	*0.35	OOR <	OOR <	60368.3	199.33	OOR <
X87	G11	271	200	PENN	OOR <	38099.3	OOR <	OOR <	11.47	OOR <	OOR <	OOR <	OOR <	OOR <	298.61	OOR <	OOR <	*0.37	OOR <	OOR <	221	*0.21	OOR <
X95	G12	272	464	HM12	187.97	*643020.83	OOR <	OOR <	6766.36	OOR <	OOR <	OOR <	9.54	OOR <	3915.27	36.1	0.7	9.29	1.08	OOR <	2463.05	263.53	OOR <
X8	H1	273	191	PENN	*0.00	70773.7	OOR <	OOR <	400.35	OOR <	OOR <	OOR <	OOR <	OOR <	1361.87	*0.06	OOR <	*0.16	OOR <	OOR <	OOR <	OOR <	OOR <
X16	H2	274	177	PENN	0.31	125727	OOR <	OOR <	91.36	OOR <	OOR <	OOR <	2.26	OOR <	OOR <	OOR <	OOR <	*0.52	OOR <	OOR <	299.19	11.69	OOR <
X24	H3	275	189	PENN	0.35	*159807.90	OOR <	OOR <	53.56	OOR <	OOR <	OOR <	OOR <	OOR <	69.63	OOR <	OOR <	3.11	OOR <	OOR <	179.67	OOR <	OOR <
X32	H4	276	190	PENN	11.32	72888.9	OOR <	*0.00	210.43	OOR <	OOR <	OOR <	2.82	OOR <	488.35	*0.01	OOR <	*0.41	OOR <	OOR <	1132.26	OOR <	OOR <
X40	H5	277	461	HM12	7.2	24664.9	OOR <	4.18	588	OOR <	OOR <	OOR <	2743.15	OOR <	2900.44	129.15	OOR <	*0.05	OOR <	OOR <	14552	97.05	OOR <
X48	H6	278	172	PENN	40.62	*435819.88	OOR <	40.58	9420.51	OOR <	OOR <	OOR <	3690.99	OOR <	5838.4	29.89	OOR <	2.96	OOR <	OOR <	8400.12	*2.88	OOR <
X56	H7	279	174	PENN	*0.03	34017	OOR <	OOR <	6.94	OOR <	OOR <	OOR <	OOR <	OOR <	5306.53	0.67	OOR <	*0.49	OOR <	OOR <	9850.6	*2.32	OOR <
X64	H8	280	105	PENN	211.82	72201.1	OOR <	14.49	6019.2	OOR <	OOR <	OOR <	337.78	OOR <	1486.95	1.93	OOR <	*1.35	OOR <	OOR <	2850.98	*4.41	OOR <
X72	H9	281	111	PENN	*0.03	115347	OOR <	OOR <	43.62	OOR <	OOR <	OOR <	OOR <	OOR <	447.14	OOR <	OOR <	*0.44	OOR <	OOR <	303.36	OOR <	OOR <
X80	H10	282	100	PENN	0.11	OOR >	OOR <	OOR <	122.47	OOR <	OOR <	OOR <	OOR <	OOR <	535.54	OOR <	OOR <	*0.25	OOR <	OOR <	1245.01	OOR <	OOR <
X1	A1	283	112	PENN	89.4	*215138.35	OOR <	27.61	4449.86	OOR <	OOR <	OOR <	OOR <	OOR <	2539.14	12.18	OOR <	*0.27	OOR <	OOR <	4304.6	*0.31	OOR <
X9	A2	284	455	HM12	*0.00	*156225.49	OOR <	OOR <	180.59	OOR <	OOR <	OOR <	OOR <	OOR <	1063.45	OOR <	OOR <	*0.46	OOR <	OOR <	963.01	*0.16	OOR <
X17	A3	285	024	PM12	0.21	*199491.27	OOR <	2.54	261.82	OOR <	OOR <	OOR <	8.56	OOR <	810.55	0.41	OOR <	*0.29	OOR <	OOR <	949.29	OOR <	OOR <
X25	A4	286	102	PENN	OOR <	61446.4	OOR <	OOR <	32.87	OOR <	OOR <	OOR <	OOR <	OOR <	112.04	OOR <	OOR <	*0.32	OOR <	OOR <	OOR <	OOR <	OOR <
X33	A5	287	103	PENN	0.24	25037.6	OOR <	0.71	514.26	OOR <	OOR <	OOR <	OOR <	OOR <	53.57	OOR <	OOR <	*0.30	OOR <	OOR <	3999.3	OOR <	OOR <
X41	A6	288	101	PENN	11.74	36445.6	OOR <	OOR <	246.56	OOR <	OOR <	OOR <	OOR <	OOR <	665.73	OOR <	OOR <	*0.35	OOR <	OOR <	1593.19	458.77	OOR <
X49	A7	289	108	PENN	24.57	*156459.28	OOR <	47.16	1863.39	OOR <	OOR <	OOR <	110.5	OOR <	634.97	6.95	OOR <	24.13	OOR <	OOR <	OOR <	OOR <	OOR <
X57	A8	290	113	PENN	OOR <	34541.3	OOR <	OOR <	13.34	OOR <	OOR <	OOR <	OOR <	OOR <	676.56	OOR <	OOR <	*0.20	OOR <	OOR <	2678.67	82.76	OOR <
X65	A9	291	104	PENN	2.38	5314.85	OOR <	OOR <	76.31	OOR <	OOR <	OOR <	OOR <	OOR <	OOR <	OOR <	OOR <	*0.26	OOR <	OOR <	1456.16	446.68	OOR <
X73	A10	292	106	PENN	1041.56	*209857.21	OOR <	21.57	3511.46	OOR <	OOR <	OOR <	2497.98	OOR <	149.06	OOR <	OOR <	*0.46	OOR <	OOR <	7213.74	191.33	OOR <
X81	A11	293	458	HM12	OOR <	*2.43	OOR <	OOR <	47.79	OOR <	OOR <	OOR <	OOR <	OOR <	1085.18	1.49	OOR <	*0.17	OOR <	OOR <	OOR <	OOR <	OOR <
X89	A12	294	110	PENN	OOR <	5024.7	0.16	OOR <	38.6	OOR <	OOR <	OOR <	OOR <	OOR <	1280.56	3.18	OOR <	*0.19	OOR <	OOR <	*118.25	OOR <	OOR <
X2	B1	295	109	PENN	*0.00	36188.9	0.3	OOR <	24.06	OOR <	OOR <	OOR <	1.82	OOR <	3083.01	OOR <	OOR <	*0.39	OOR <	OOR <	311.72	OOR <	OOR <
X10	B2	296	123	PENN	84.04	OOR >	OOR <	19.47	14435.5	OOR <	OOR <	OOR <	759.6	OOR <	*969696.43	206.24	OOR <	*0.27	*0.40	OOR <	29993.3	43.64	OOR <
X18	B3	297	198	PENN	80.12	101257	OOR <	23.67	4163.34	OOR <	OOR <	OOR <	408.21	OOR <	482.76	0.14	OOR <	13.7	120.23	OOR <	707.28	OOR <	OOR <
X26	B4	298	084	PENN	*0.00	14918.3	0.18	OOR <	OOR <	OOR <	OOR <	OOR <	OOR <	OOR <	OOR <	OOR <	OOR <	*0.39	OOR <	OOR <	OOR <	38.34	OOR <
X34	B5	299	492	HENN	OOR <	9347.79	OOR <	OOR <	206.28	OOR <	OOR <	OOR <	155.26	OOR <	3136.38	0.75	OOR <	*0.01	OOR <	OOR <	OOR <	OOR <	OOR <
X42	B6	300	494	HENN	3.84	38537.8	OOR <	0.68	164.23	OOR <	OOR <	OOR <	110.5	OOR <	OOR <	1.58	OOR <	*0.59	OOR <	OOR <	*43.33	OOR <	OOR <
X50	B7	301	493	HENN	*0.09	*331031.82	OOR <	*0.15	36.98	OOR <	OOR <	OOR <	12.26	OOR <	609.57	*0.09	OOR <	*0.36	OOR <	OOR <	6852.79	OOR <	OOR <
X58	B8	302	086	PENN	0.3	*169123.75	OOR <	OOR <	69.15	OOR <	OOR <	OOR <	OOR <	OOR <	2129.74	OOR <	OOR <	3.74	OOR <	OOR <	OOR <	OOR <	OOR <
X66	B9	303	087	PENN	16.07	*297861.41	0.1	OOR <	1712.51	OOR <	OOR <	OOR <	74.12	OOR <	954.27	OOR <	OOR <	*0.52	OOR <	OOR <	1039.87	385.52	9.01
X74	B10	304	021	PM12	0.11	71383.9	0.66	0.46	371.58	OOR <	OOR <	OOR <	45.61	OOR <	6146.43	OOR <	OOR <	*0.48	OOR <	OOR <	3921.56	5.87	OOR <
X82	B11	305	088	PENN	240.8	14289.7	OOR <	4.41	3705.13	*0.00	OOR <	OOR <	2031.93	OOR <	4726.73	0.36	5.51	384.53	OOR <	OOR <	2521.67	OOR <	OOR <
X90	B12	306	442	HM12	OOR <	72744.8	OOR <	OOR <	1.02	OOR <	OOR <	OOR <	OOR <	OOR <	6212.75	10.62	OOR <	*0.35	OOR <	OOR <	1508.89	*0.20	OOR <
X3	C1	307	491	HENN	2.79	*307269.09	OOR <	*0.17	108.28	OOR <	OOR <	OOR <	6.02	OOR <	709.01	OOR <	OOR <	*1.08	OOR <	OOR <	OOR <	OOR <	OOR <
X11	C2	308	495	HENN	571.84	51768.2	0.42	376.44	5456.37	0.79	OOR <	OOR <	4836.02	OOR <	436.75	25.77	OOR <	25.07	OOR <	1.31	2552.81	*4.63	OOR <
X19	C3	309	496	HENN	470.37	30906.2	OOR <	818.2	6149.68	0.25	OOR <	OOR <	3320.4	OOR <	14779.5	7.79	2.39	373.24	631.57	164.07	1928.18	79.88	OOR <
X27	C4	310	447	HENN	OOR <	4882.53	0.54	OOR <	240.61	*0.02	OOR <	OOR <	OOR <	OOR <	83.83	1.58	OOR <	24.49	OOR <	OOR <	OOR <	OOR <	OOR <
X35	C5	311	089	PENN	0.36	*1.4465E+006	0.38	3.38	725.88	OOR <	OOR <	OOR <	248.88	OOR <	4414.66	4.62	OOR <	1.89	4.74	OOR <	2384.02	OOR <	OOR <
X43	C6	312	090	PENN	183.23	*322672.90	OOR <	10.31	1974.25	OOR <	OOR <	OOR <	813.07	OOR <	5295.12	1.68	OOR <	*0.45	OOR <	OOR <	3439.02	160.21	OOR <
X51	C7	313	443	HM12	OOR <	28709.8	OOR <	OOR <	176.66	OOR <	OOR <	OOR <	OOR <	OOR <	924.59	OOR <	OOR <	*0.37	OOR <	OOR <	1576.23	OOR <	OOR <
X59	C8	314	499	HENN	25.05	*233088.05	OOR <	5.32	1450.69	OOR <	OOR <	OOR <	129.74	OOR <	37847.9	13.73	OOR <	*0.18	OOR <	OOR <	5770.78	34.31	OOR <
X67	C9	315	091	PENN	4.93	OOR >	0.5	OOR <	2047.37	OOR <	OOR <	OOR <	57.11	OOR <	3000.77	1.13	OOR <	*0.26	OOR <	OOR <	5513.39	86.49	OOR <
X75	C10	316	449	HM12	7.8	*587882.12	0.11	0.54	17048.4	OOR <	OOR <	OOR <	132.34	OOR <	2507.33	OOR <	OOR <	*0.41	OOR <	OOR <	7784.11	124.38	OOR <
X83	C11	317	497	HENN	15.73	*325960.19	0.62	6.04	519.99	OOR <	OOR <	OOR <	146.82	OOR <	30362	6.69	OOR <	*0.39	OOR <	OOR <	4493.64	90.05	5.01
X91	C12	318	450	HM12	0.25	*139354.37	OOR <	OOR <	853.87	OOR <	OOR <	OOR <	1157.79	OOR <	39422.2	186.95	OOR <	*0.42	OOR <	OOR <	4361.14	18.47	OOR <
X4	D1	320	731	PM12	OOR <	58439.9	OOR <	OOR <	35.38	OOR <	OOR <	OOR <	1.01	OOR <	1403.7	OOR <	OOR <	*0.33	OOR <	OOR <	4640.36	250.69	OOR <
X12	D2	321	711	PM13	4.24	107141	OOR <	OOR <	916.66	OOR <	OOR <	OOR <	1.4	OOR <	OOR <	OOR <	OOR <	*0.32	OOR <	OOR <	1215.92	55.48	OOR <
X20	D3	322	078	PM14	OOR <	93809.7	OOR <	OOR <	120.27	OOR <	OOR <	OOR <	OOR <	OOR <	291.4	OOR <	OOR <	*0.26	OOR <	OOR <	783.19	OOR <	OOR <
X28	D4	323	074	MP	498.03	*239709.20	OOR <	OOR <	1702.22	OOR <	OOR <	OOR <	3.17	OOR <	OOR <	OOR <	OOR <	*0.70	OOR <	OOR <	1800.72	298.75	OOR <
X36	D5	325	573	NIC	57.57	*1.0354E+006	OOR <	OOR <	2662.98	OOR <	OOR <	OOR <	OOR <	OOR <	OOR <	OOR <	OOR <	*1.00	OOR <	OOR <	4111.19	89.42	OOR <
X44	D6	326	514	HENN	1303.52	106804	OOR <	233.19	3530.47	OOR <	OOR <	OOR <	OOR >	OOR <	56988.9	47.7	OOR <	93.63	*0.07	OOR <	3913.82	181.37	OOR <
X52	D7	327	075	PM12	73.3	20010.8	0.16	OOR <	1845.41	OOR <	OOR <	OOR <	OOR <	OOR <	OOR <	OOR <	OOR <	*0.22	OOR <	OOR <	2329.7	189.25	OOR <
X60	D8	328	076	PM12	65.38	65366.2	OOR <	OOR <	917.67	OOR <	OOR <	OOR <	5.25	OOR <	OOR <	OOR <	OOR <	*0.33	OOR <	OOR <	4128.97	*2.80	OOR <
X68	D9	329	072	PM12	44.82	101461	OOR <	OOR <	3522.31	OOR <	OOR <	OOR <	0.46	OOR <	OOR <	OOR <	OOR <	*0.33	OOR <	OOR <	1538.25	231.02	OOR <
X76	D10	330	080	PM12	35.81	*178692.69	OOR <	16.99	1479.72	OOR <	OOR <	OOR <	628.9	OOR <	1213.56	0.78	0.42	18.42	OOR <	OOR <	1027.18	OOR <	OOR <
X84	D11	331	487	PM12	0.74	19073.6	OOR <	OOR <	*0.10	OOR <	OOR <	OOR <	OOR <	OOR <	OOR <	OOR <	OOR <	*0.24	OOR <	OOR <	12663.1	106.82	OOR <
X92	D12	332	077	PM12	136.23	129165	OOR <	10.19	2184.9	OOR <	OOR <	OOR <	1118.86	OOR <	2364.64	11.93	OOR <	2.01	168.03	OOR <	2231.73	96.85	OOR <
X5	E1	333	083	PM12	6.54	40426.5	OOR <	7.33	239.98	OOR <	OOR <	OOR <	168.07	OOR <	90.47	*0.02	OOR <	*0.59	OOR <	OOR <	629.37	OOR <	OOR <
X13	E2	334	084	PM12	104.85	50525.9	OOR <	OOR <	3239	OOR <	OOR <	OOR <	104.2	OOR <	479.97	5.43	OOR <	*0.46	OOR <	OOR <	5425.86	920.34	OOR <
X21	E3	335	085	PM12	*0.01	101665	0.35	OOR <	158.28	OOR <	OOR <	OOR <	3.64	OOR <	4664.88	OOR <	OOR <	*0.49	OOR <	OOR <	499.37	OOR <	OOR <
X29	E4	336	089	PM12	OOR <	42000.7	OOR <	OOR <	50.11	OOR <	OOR <	OOR <	OOR <	OOR <	516.17	OOR <	OOR <	*0.24	OOR <	OOR <	837.43	OOR <	OOR <
X37	E5	337	419	HENN	OOR <	*212904.17	0.02	OOR <	22.96	OOR <	OOR <	OOR <	OOR <	OOR <	1815.04	OOR <	OOR <	*0.52	OOR <	OOR <	161.71	OOR <	OOR <
X45	E6	338	417	HENN	50.87	*162795.45	OOR <	14.49	194.3	OOR <	OOR <	OOR <	2.26	OOR <	OOR <	OOR <	OOR <	*0.22	OOR <	OOR <	491.61	OOR <	OOR <
X53	E7	339	007	PENN	0.66	129487	OOR <	11.54	2397.54	OOR <	OOR <	OOR <	743.12	OOR <	4288.66	21.74	OOR <	*0.29	OOR <	OOR <	4669.54	OOR <	OOR <
X61	E8	340	415	HENN	137.18	OOR >	OOR <	OOR <	2235.23	OOR <	OOR <	OOR <	4.74	OOR <	3241.78	6.91	OOR <	*0.18	OOR <	OOR <	4543	2638.11	OOR <
X69	E9	341	416	HENN	735.34	127737	OOR <	350.97	4941.53	OOR <	OOR <	OOR <	3431.09	OOR <	92463.3	231	OOR <	*0.58	*0.35	OOR <	7883.67	11.54	OOR <
X77	E10	342	406	HENN	9.89	*261557.09	OOR <	7	132.7	OOR <	OOR <	OOR <	8.02	OOR <	1662.41	OOR <	OOR <	*0.38	OOR <	OOR <	290.86	OOR <	OOR <
X85	E11	343	005	PENN	*0.00	*587882.12	0.5	OOR <	271.53	OOR <	OOR <	OOR <	OOR <	OOR <	14623.8	25.54	OOR <	*0.57	OOR <	OOR <	2904.11	OOR <	OOR <
X93	E12	344	414	HENN	3.38	10597.2	OOR <	OOR <	130.68	OOR <	OOR <	OOR <	OOR <	OOR <	2825.4	OOR <	OOR <	17.17	OOR <	OOR <	OOR <	OOR <	OOR <
X6	F1	345	004	PENN	5.9	31477.7	OOR <	OOR <	12.89	OOR <	OOR <	OOR <	OOR <	OOR <	OOR <	OOR <	OOR <	*0.17	OOR <	OOR <	728.48	*0.39	OOR <
X14	F2	346	003	PENN	OOR <	66875.7	OOR <	OOR <	25.74	OOR <	OOR <	OOR <	OOR <	OOR <	747.69	OOR <	OOR <	*0.33	OOR <	OOR <	*9.81	OOR <	OOR <
X22	F3	347	001	PENN	0.99	2544.65	OOR <	OOR <	16.5	OOR <	OOR <	OOR <	OOR <	OOR <	OOR <	OOR <	OOR <	*0.23	OOR <	OOR <	*51.09	OOR <	OOR <
X30	F4	348	002	PENN	1.79	18882	OOR <	*0.27	827.95	OOR <	OOR <	OOR <	40.02	OOR <	1148.76	13.02	OOR <	21.72	OOR <	OOR <	*86.03	OOR <	OOR <
X38	F5	349	091	PM12	OOR <	116521	OOR <	OOR <	33.65	OOR <	OOR <	OOR <	OOR <	OOR <	425.36	OOR <	OOR <	*0.24	OOR <	OOR <	270.14	OOR <	OOR <
X46	F6	350	088	PM12	347.86	*269708.54	OOR <	11.08	2591.32	OOR <	OOR <	OOR <	2007.53	OOR <	2077.31	0.62	OOR <	8.08	OOR <	OOR <	3389.62	*2.58	OOR <
X54	F7	351	062	PM12	OOR <	39285.6	0.14	OOR <	25.04	OOR <	OOR <	OOR <	OOR <	OOR <	182.57	OOR <	OOR <	*0.47	OOR <	OOR <	3886.79	OOR <	OOR <
X62	F8	352	065	PM12	0.17	64096.8	OOR <	OOR <	34.59	OOR <	OOR <	OOR <	8.84	OOR <	797.09	OOR <	OOR <	*0.49	OOR <	OOR <	256.75	OOR <	OOR <
X70	F9	353	512	HENN	161.45	*197017.94	OOR <	0.46	476.35	OOR <	OOR <	OOR <	905.91	OOR <	OOR <	OOR <	OOR <	*0.47	OOR <	OOR <	2565.96	735.9	OOR <
X78	F10	355	188	PM12	*0.00	77921.1	OOR <	OOR <	1827.49	OOR <	OOR <	OOR <	OOR <	OOR <	5414.01	4.31	OOR <	*0.31	OOR <	OOR <	2291.61	OOR <	OOR <
X86	F11	356	050	PM12	9.8	51612.8	OOR <	OOR <	22.28	OOR <	OOR <	OOR <	OOR <	OOR <	OOR <	OOR <	OOR <	*0.17	OOR <	OOR <	OOR <	74.21	OOR <
X94	F12	357	054	PM12	OOR <	7005.35	OOR <	OOR <	4.29	OOR <	OOR <	OOR <	OOR <	OOR <	119.27	OOR <	OOR <	*0.22	OOR <	OOR <	356.01	OOR <	OOR <
X7	G1	358	051	PM12	*0.02	11658.5	OOR <	OOR <	OOR <	OOR <	OOR <	OOR <	OOR <	OOR <	OOR <	OOR <	OOR <	*0.28	OOR <	OOR <	164.7	12.35	OOR <
X15	G2	359	055	PM12	59.72	OOR >	1.3	OOR <	1436.86	OOR <	OOR <	OOR <	14.94	OOR <	OOR <	OOR <	OOR <	*0.87	OOR <	OOR <	6045.6	82.16	OOR <
X23	G3	360	053	PM12	*0.01	8568.89	0.58	OOR <	124.69	OOR <	OOR <	OOR <	OOR <	OOR <	112.04	23.97	OOR <	*0.45	OOR <	OOR <	988.07	*0.80	OOR <
X31	G4	361	060	PM12	OOR <	*149096.98	0.82	OOR <	66.56	OOR <	OOR <	OOR <	OOR <	OOR <	OOR <	OOR <	OOR <	*0.53	OOR <	OOR <	202.78	*3.01	OOR <
X39	G5	362	058	PM12	85.25	2947.26	OOR <	OOR <	87.18	OOR <	OOR <	OOR <	20.86	OOR <	OOR <	OOR <	OOR <	*0.40	OOR <	OOR <	889.92	482.74	OOR <
X47	G6	363	484	HM12	72.59	*1.6140E+006	1.41	OOR <	3703.27	OOR <	OOR <	OOR <	35.61	OOR <	177.76	9.02	OOR <	6.49	OOR <	OOR <	1075.58	*1.34	OOR <
X55	G7	364	047	PM12	18.1	40679.7	OOR <	OOR <	132.7	OOR <	OOR <	OOR <	65.14	OOR <	*20.14	OOR <	OOR <	*0.57	OOR <	OOR <	6732.93	711.12	OOR <
X63	G8	365	052	PM12	2521.34	113313	OOR <	0.96	3761.28	OOR <	OOR <	OOR <	186.78	OOR <	OOR <	0.19	OOR <	15.93	OOR <	OOR <	1675.89	199.14	OOR <
X71	G9	366	477	HM12	*0.01	*3.0609E+006	OOR <	OOR <	144.51	OOR <	OOR <	OOR <	OOR <	OOR <	302.7	OOR <	OOR <	*0.30	OOR <	OOR <	*29.69	5.58	OOR <
X79	G10	367	481	HM12	578.09	32552.8	OOR <	286.18	16480.6	OOR <	OOR <	OOR <	277.67	OOR <	1899.27	9.62	OOR <	*0.69	1283.62	OOR <	5430.33	1633.12	OOR <
X87	G11	368	049	PM12	3.16	*313233.38	OOR <	*0.15	299.36	OOR <	OOR <	OOR <	78.88	OOR <	634.97	0.65	OOR <	*0.18	OOR <	OOR <	2000.47	21.9	OOR <
X95	G12	369	479	HM12	OOR <	*205865.76	OOR <	OOR <	131.69	OOR <	OOR <	OOR <	OOR <	OOR <	4540.97	3.62	OOR <	*0.42	OOR <	OOR <	OOR <	OOR <	OOR <
X8	H1	370	046	PM12	10.01	61225.7	OOR <	OOR <	68.15	OOR <	OOR <	OOR <	OOR <	OOR <	OOR <	OOR <	OOR <	*0.15	OOR <	OOR <	358.14	35.71	OOR <
X16	H2	371	510	HENN	3.66	87124.9	OOR <	*0.29	2020.33	OOR <	OOR <	OOR <	84.69	OOR <	30313.6	8.42	OOR <	*0.30	0.79	OOR <	2898.96	OOR <	OOR <
X24	H3	372	482	HM12	OOR <	132960	OOR <	OOR <	21.34	OOR <	OOR <	OOR <	OOR <	OOR <	5395.31	OOR <	OOR <	*0.12	OOR <	OOR <	2079.72	*1.98	OOR <
X32	H4	373	057	PM12	85.35	*911151.10	OOR <	OOR <	122.72	OOR <	OOR <	OOR <	*0.02	OOR <	OOR <	OOR <	OOR <	*0.13	OOR <	OOR <	3802.33	721.27	OOR <
X40	H5	500	h0046		28.04	58707.9	OOR <	54.79	1016.55	*0.01	OOR <	OOR <	267.85	OOR <	8836.5	3.1	1.08	40.29	OOR <	OOR <	13916.2	OOR <	OOR <
X48	H6	501	h0053		15.73	14061.4	OOR <	OOR <	51.73	OOR <	OOR <	OOR <	32.84	OOR <	371.47	OOR <	OOR <	*0.99	OOR <	OOR <	274.27	OOR <	OOR <
X56	H7	502	h0084		*0.00	*147104.07	OOR <	OOR <	228.86	OOR <	OOR <	OOR <	24.09	OOR <	1216.31	*0.04	OOR <	*0.31	OOR <	OOR <	642.05	OOR <	OOR <
X64	H8	503	h0292		OOR <	26839.7	OOR <	OOR <	OOR <	OOR <	OOR <	OOR <	OOR <	OOR <	OOR <	OOR <	OOR <	*0.19	OOR <	OOR <	OOR <	OOR <	OOR <
X72	H9	504	h0367		1.04	*516262.96	OOR <	OOR <	248.13	OOR <	OOR <	OOR <	4.62	OOR <	656.69	1.8	OOR <	*0.88	OOR <	OOR <	1050.04	*0.34	OOR <
X80	H10	505	h0423		7.42	28560.6	OOR <	OOR <	66.95	OOR <	OOR <	OOR <	OOR <	OOR <	OOR <	OOR <	OOR <	*0.63	OOR <	OOR <	3658.24	OOR <	OOR <
X1	A1	506	h0513		36.89	OOR >	OOR <	OOR <	531.94	OOR <	OOR <	OOR <	23.77	OOR <	OOR <	4.7	OOR <	OOR <	OOR <	OOR <	2147.54	155.41	OOR <
X7	A2	507	h0249		1.3	OOR >	OOR <	15.5	601.78	OOR <	OOR <	OOR <	129.74	OOR <	6466.07	2.96	OOR <	OOR <	OOR <	OOR <	1009.47	OOR <	OOR <
X13	A3	508	h0284		OOR <	55816.5	OOR <	OOR <	155.59	OOR <	OOR <	OOR <	76.49	OOR <	5995.16	OOR <	OOR <	OOR <	OOR <	OOR <	8756.32	OOR <	OOR <
X19	A4	509	h0132		1.17	OOR >	OOR <	OOR <	0.72	OOR <	OOR <	OOR <	OOR <	OOR <	OOR <	OOR <	OOR <	OOR <	OOR <	OOR <	377.33	OOR <	OOR <
X25	A5	510	h0147		OOR >	7755.61	OOR <	OOR <	OOR >	OOR <	OOR <	OOR <	1.93	OOR <	1568.1	0.6	OOR <	2.73	OOR <	11.35	26774.9	3285.33	OOR <
X31	A6	511	h0148		31.64	98482.4	OOR <	OOR <	24553.8	OOR <	OOR <	OOR <	15.4	OOR <	OOR <	OOR <	OOR <	OOR <	OOR <	OOR <	54050.2	341.03	OOR <
X37	A7	512	h0244		126.3	26666.2	OOR <	3.43	401.85	OOR <	OOR <	OOR <	OOR <	OOR <	OOR <	OOR <	OOR <	OOR <	OOR <	OOR <	18471.6	OOR <	OOR <
X43	A8	513	h0257		4900.05	OOR >	OOR <	OOR <	OOR >	OOR <	OOR <	OOR <	175.79	OOR <	OOR >	47.5	OOR <	OOR <	10.25	1.09	36132.3	469.17	OOR <
X49	A9	515	h0585		12.76	39900.9	OOR <	16.46	370.85	OOR <	OOR <	OOR <	167.61	OOR <	OOR <	2	OOR <	OOR <	OOR <	OOR <	393.41	OOR <	OOR <
X55	A10	601	418	HM12	242.75	OOR >	OOR <	OOR <	16946.1	OOR <	OOR <	OOR <	28.41	OOR <	369.52	17.55	OOR <	OOR <	1163.73	OOR <	10543	800.65	OOR <
X61	A11	602	424	HM12	211.97	14421	OOR <	1.1	14496.1	OOR <	OOR <	OOR <	450.68	OOR <	OOR <	OOR <	OOR <	75.31	14.98	OOR <	OOR <	OOR <	OOR <
X67	A12	603	426	HM12	840.3	47198.9	OOR <	OOR <	OOR >	OOR <	OOR <	OOR <	1.61	OOR <	OOR <	OOR <	OOR <	OOR <	OOR <	OOR <	6185.35	2975.59	OOR <
X2	B1	604	474	HENN	OOR <	81016.2	OOR <	OOR <	5.98	OOR <	OOR <	OOR <	0.55	OOR <	3522.8	2.13	OOR <	OOR <	OOR <	OOR <	OOR <	OOR <	OOR <
X8	B2	605	417	HM12	234.17	OOR >	OOR <	27.25	4956.06	OOR <	OOR <	OOR <	126.28	OOR <	405.31	OOR <	OOR <	4.93	OOR <	OOR <	375.19	OOR <	OOR <
X14	B3	606	427	HM12	981.97	84842.1	OOR <	35.53	5685.3	OOR <	OOR <	OOR <	4335.48	OOR <	617.74	1.84	OOR <	1.82	OOR <	OOR <	3198.4	OOR <	OOR <
X20	B4	607	010	PM12	OOR <	28073.8	OOR <	OOR <	727.74	OOR <	OOR <	OOR <	OOR <	OOR <	422.51	OOR <	OOR <	1.68	18.73	OOR <	OOR <	OOR <	OOR <
X26	B5	608	008	PM12	OOR <	30680.5	OOR <	OOR <	33.8	OOR <	OOR <	OOR <	244.05	OOR <	1632.77	14.6	OOR <	OOR <	OOR <	OOR <	OOR <	OOR <	OOR <
X32	B6	609	428	HM12	1.02	94929	OOR <	OOR <	137.53	OOR <	OOR <	OOR <	OOR <	OOR <	OOR <	OOR <	OOR <	OOR <	OOR <	OOR <	OOR <	OOR <	OOR <
X38	B7	610	440	HM12	52.41	10108.5	OOR <	1.92	5139.64	OOR <	OOR <	OOR <	1089.47	OOR <	1260.33	91.71	OOR <	31.13	264.41	OOR <	134.97	OOR <	OOR <
X44	B8	611	429	HM12	297.31	96350.3	OOR <	218.96	5456.37	OOR <	OOR <	OOR <	2332.08	OOR <	OOR >	41.58	12.3	182.11	15.11	OOR <	903.46	OOR <	OOR <
X50	B9	612	441	HM12	6.4	23086	OOR <	OOR <	6.24	OOR <	OOR <	OOR <	OOR <	OOR <	OOR <	OOR <	OOR <	OOR <	OOR <	OOR <	1716.24	615.52	OOR <
X56	B10	613	439	HM12	OOR <	6.06	OOR <	OOR <	61.47	OOR <	OOR <	OOR <	OOR <	OOR <	33.78	OOR <	OOR <	OOR <	OOR <	OOR <	OOR <	OOR <	OOR <
X62	B11	614	438	HM12	23.74	OOR >	OOR <	2.06	1304.36	OOR <	OOR <	OOR <	21.18	OOR <	OOR <	OOR <	OOR <	OOR <	OOR <	OOR <	709.63	323.9	OOR <
X68	B12	615	020	PM12	0.39	OOR >	OOR <	OOR <	94.03	OOR <	OOR <	OOR <	3.88	OOR <	93.69	OOR <	OOR <	OOR <	OOR <	OOR <	383.75	OOR <	OOR <
X3	C1	616	069	PENN	4.43	OOR >	OOR <	12	819.7	OOR <	OOR <	OOR <	99.63	OOR <	2903.77	5.84	OOR <	5.85	OOR <	OOR <	453.07	OOR <	OOR <
X9	C2	617	018	PM12	1.51	OOR >	OOR <	4.64	125.19	OOR <	OOR <	OOR <	6.41	OOR <	5928.58	1.13	OOR <	2.43	OOR <	OOR <	629.37	OOR <	OOR <
X15	C3	618	479	HENN	OOR <	63418.2	OOR <	OOR <	22.41	OOR <	OOR <	OOR <	10.53	OOR <	3023.22	OOR <	OOR <	OOR <	OOR <	OOR <	435.6	OOR <	OOR <
X21	C4	619	459	HENN	OOR <	41554.7	OOR <	OOR <	14.6	OOR <	OOR <	OOR <	42.89	OOR <	898.53	OOR <	OOR <	OOR <	OOR <	OOR <	OOR <	OOR <	OOR <
X27	C5	620	460	HENN	OOR <	OOR >	OOR <	OOR <	27.47	OOR <	OOR <	OOR <	OOR <	OOR <	7458.61	OOR <	OOR <	OOR <	OOR <	OOR <	1315.78	OOR <	OOR <
X33	C6	621	027	PENN	6077.15	OOR >	OOR <	OOR <	7654.67	OOR <	OOR <	OOR <	OOR <	OOR <	OOR <	5.35	OOR <	OOR <	OOR <	OOR <	92370.4	3908.45	OOR <
X39	C7	622	482	HENN	OOR <	OOR >	OOR <	OOR <	134.72	OOR <	OOR <	OOR <	OOR <	OOR <	1477.56	OOR <	OOR <	OOR <	OOR <	OOR <	1027.18	OOR <	OOR <
X45	C8	623	014	HM12	3.82	17096.8	OOR <	OOR <	287.98	OOR <	OOR <	OOR <	OOR <	OOR <	354.81	OOR <	OOR <	OOR <	OOR <	OOR <	3618.83	OOR <	OOR <
X51	C9	624	013	PM12	OOR <	OOR >	OOR <	OOR <	105.93	OOR <	OOR <	OOR <	OOR <	OOR <	3346.13	1.37	OOR <	OOR <	OOR <	OOR <	1200.12	OOR <	OOR <
X57	C10	626	432	HM12	56.11	115218	OOR <	OOR <	1637.8	2.44	OOR <	OOR <	134.74	OOR <	2724.92	8.97	0.77	202.09	OOR <	OOR <	579.07	OOR <	OOR <
X63	C11	627	431	HM12	17.88	128527	OOR <	OOR <	152.93	OOR <	OOR <	OOR <	321.55	OOR <	OOR <	0.75	OOR <	OOR <	3.97	OOR <	459.65	OOR <	OOR <
X69	C12	629	124	PM12	405.8	96303.9	OOR <	2.89	14857.2	OOR <	OOR <	OOR <	228.49	OOR <	4915.97	3.03	OOR <	OOR <	OOR <	OOR <	11118.2	OOR <	OOR <
X4	D1	630	128	PM12	OOR <	61802	OOR <	OOR <	0.84	OOR <	OOR <	OOR <	OOR <	OOR <	OOR <	OOR <	OOR <	OOR <	OOR <	OOR <	OOR <	OOR <	OOR <
X10	D2	631	056	PM12	OOR <	30049.6	OOR <	OOR <	4.52	OOR <	OOR <	OOR <	OOR <	OOR <	OOR <	OOR <	OOR <	OOR <	OOR <	OOR <	OOR <	OOR <	OOR <
X16	D3	632	120	PM12	16.04	99261	OOR <	OOR <	33.49	OOR <	OOR <	OOR <	OOR <	OOR <	OOR <	OOR <	OOR <	OOR <	OOR <	OOR <	981.79	301.48	OOR <
X22	D4	633	106	PM12	2187.38	29648	OOR <	12.14	11777.6	OOR <	OOR <	OOR <	1438.9	OOR <	597.75	13.43	OOR <	10.39	OOR <	OOR <	5327.9	OOR <	OOR <
X28	D5	634	497	PM12	0.44	OOR >	OOR <	OOR <	49.75	OOR <	OOR <	OOR <	7.2	OOR <	OOR <	OOR <	OOR <	OOR <	OOR <	OOR <	OOR <	OOR <	OOR <
X34	D6	635	117	PM12	18.29	34017	OOR <	OOR <	228.55	OOR <	OOR <	OOR <	OOR <	OOR <	OOR <	OOR <	OOR <	OOR <	OOR <	OOR <	931.89	2158.14	OOR <
X40	D7	639	123	PM12	517.24	OOR >	OOR <	OOR <	OOR >	OOR <	OOR <	OOR <	55.79	OOR <	563.98	OOR <	OOR <	OOR <	OOR <	OOR <	20575.6	976.26	OOR <
X46	D8	640	113	PM12	OOR <	51993.7	OOR <	OOR <	1.07	OOR <	OOR <	OOR <	OOR <	OOR <	OOR <	OOR <	OOR <	OOR <	OOR <	OOR <	168.68	OOR <	OOR <
X52	D9	641	119	PM12	0.14	105366	OOR <	OOR <	612.2	OOR <	OOR <	OOR <	19.59	OOR <	1864.89	6.52	OOR <	OOR <	OOR <	OOR <	929.41	OOR <	OOR <
X58	D10	642	115	PM12	OOR <	47352.1	OOR <	OOR <	8.91	OOR <	OOR <	OOR <	OOR <	OOR <	OOR <	OOR <	OOR <	OOR <	OOR <	OOR <	OOR <	OOR <	OOR <
X64	D11	643	416	HM12	1.28	OOR >	OOR <	OOR <	142.69	OOR <	OOR <	OOR <	78.28	OOR <	3767.51	12.67	OOR <	OOR <	OOR <	OOR <	10757.4	218.03	OOR <
X70	D12	644	415	HM12	0.56	1365.85	OOR <	OOR <	186.54	OOR <	OOR <	OOR <	OOR <	OOR <	OOR <	OOR <	OOR <	7.28	OOR <	OOR <	OOR <	OOR <	OOR <
X5	E1	646	412	HM12	2.74	37090.4	OOR <	599.23	2064.08	OOR <	OOR <	OOR <	2997.43	OOR <	3098.87	266.02	OOR <	2.38	OOR <	OOR <	1106.41	OOR <	OOR <
X11	E2	647	419	HM12	OOR <	21225.3	OOR <	OOR <	6.41	OOR <	OOR <	OOR <	0.46	OOR <	674.75	OOR <	OOR <	OOR <	OOR <	OOR <	282.55	OOR <	OOR <
X17	E3	650	011	PM12	359.86	13503.5	OOR <	OOR <	686.9	OOR <	OOR <	OOR <	OOR <	OOR <	OOR <	OOR <	OOR <	OOR <	OOR <	OOR <	702.58	700.35	OOR <
X23	E4	651	411	HM12	OOR <	2327.68	OOR <	OOR <	4153.37	OOR <	OOR <	OOR <	23.11	OOR <	5183.18	1.61	OOR <	OOR <	OOR <	OOR <	20932.2	OOR <	OOR <
X29	E5	652	060	PENN	OOR <	OOR >	OOR <	OOR <	734.24	OOR <	OOR <	OOR <	OOR <	OOR <	321.97	OOR <	OOR <	OOR <	0.95	OOR <	1327.9	OOR <	OOR <
X35	E6	653	061	PENN	OOR >	OOR >	OOR <	49.81	OOR >	OOR <	OOR <	OOR <	6035.44	OOR <	1038.13	89.98	OOR <	OOR <	5.94	OOR <	22319.3	1580.76	OOR <
X41	E7	654	413	HM12	OOR <	OOR <	OOR <	OOR <	5.9	OOR <	OOR <	OOR <	OOR <	OOR <	327	OOR <	OOR <	OOR <	OOR <	OOR <	OOR <	OOR <	OOR <
X47	E8	655	012	PM12	164.44	19931.6	OOR <	190.04	1499.2	OOR <	OOR <	OOR <	713.27	OOR <	876.08	0.78	OOR <	19.19	OOR <	OOR <	453.07	OOR <	OOR <
X53	E9	656	435	HM12	OOR <	93942.8	OOR <	OOR <	0.89	OOR <	OOR <	OOR <	OOR <	OOR <	575.87	OOR <	OOR <	OOR <	OOR <	OOR <	493.82	OOR <	OOR <
X59	E10	657	444	HM12	88.42	OOR >	OOR <	2.42	1184.72	OOR <	OOR <	OOR <	337.78	OOR <	270.56	0.41	OOR <	OOR <	OOR <	OOR <	470.63	233.12	OOR <
X65	E11	658	067	PENN	1.08	OOR >	OOR <	OOR <	9.51	OOR <	OOR <	OOR <	13.74	OOR <	OOR <	1.97	OOR <	OOR <	OOR <	OOR <	OOR <	OOR <	OOR <
X71	E12	659	002	PM12	34.89	OOR >	OOR <	OOR <	6612.34	OOR <	OOR <	OOR <	57.3	OOR <	2969.43	0.86	OOR <	OOR <	OOR <	OOR <	2771.1	OOR <	OOR <
X6	F1	660	404	HM12	91.32	OOR >	OOR <	OOR <	6774.93	OOR <	OOR <	OOR <	6.15	OOR <	1045.36	OOR <	OOR <	1.63	OOR <	OOR <	1489.4	OOR <	OOR <
X12	F2	661	001	PM12	138.08	16721.5	OOR <	OOR <	554.88	OOR <	OOR <	OOR <	46.7	OOR <	169.23	OOR <	OOR <	OOR <	16.73	OOR <	3246.7	342.49	OOR <
X18	F3	662	403	HM12	OOR <	OOR >	OOR <	OOR <	467.24	OOR <	OOR <	OOR <	18.01	OOR <	620.47	2.2	OOR <	OOR <	OOR <	OOR <	773.62	OOR <	OOR <
X24	F4	663	005	PM12	OOR <	73793.1	OOR <	OOR <	OOR <	OOR <	OOR <	OOR <	OOR <	OOR <	OOR <	OOR <	OOR <	OOR <	OOR <	OOR <	804.8	OOR <	OOR <
X30	F5	665	402	HM12	16.92	OOR >	OOR <	30.35	2069.67	OOR <	OOR <	OOR <	371.67	OOR <	59839.1	68.33	OOR <	3.49	36.9	OOR <	2269.49	OOR <	OOR <
X36	F6	668	004	PM12	149.3	OOR >	OOR <	OOR <	3958.79	OOR <	OOR <	OOR <	21.5	OOR <	69356.9	10.14	OOR <	OOR <	0.95	OOR <	8439.29	91.32	OOR <
X42	F7	669	410	HM12	45.57	87202.8	OOR <	OOR <	981.62	OOR <	OOR <	OOR <	52.05	OOR <	170.46	0.41	OOR <	OOR <	OOR <	OOR <	2043.02	OOR <	OOR <
X48	F8	670	003	PM12	OOR <	74267	OOR <	OOR <	407.85	OOR <	OOR <	OOR <	3.28	OOR <	4463.15	OOR <	OOR <	OOR <	OOR <	OOR <	470.63	OOR <	OOR <
X54	F9	672	406	HM12	OOR <	36772	OOR <	OOR <	229.78	OOR <	OOR <	OOR <	OOR <	OOR <	632.25	OOR <	OOR <	OOR <	OOR <	OOR <	665.22	OOR <	OOR <
X60	F10	673	407	HM12	2.27	63071.5	OOR <	OOR <	1925.25	OOR <	OOR <	OOR <	OOR <	OOR <	187.33	OOR <	OOR <	5.13	OOR <	OOR <	OOR <	OOR <	OOR <
X66	F11	674	409	HM12	10.31	OOR >	OOR <	3.82	885.05	OOR <	OOR <	OOR <	636.88	OOR <	1819.92	1.02	OOR <	99.26	OOR <	OOR <	588.16	OOR <	OOR <
X72	F12	676	017	PM12	0.18	41921.6	OOR <	3.05	272.18	OOR <	OOR <	OOR <	195.8	OOR <	12015.4	OOR <	OOR <	OOR <	OOR <	OOR <	4250.38	OOR <	OOR <
X73	G1	678	437	HM12	OOR <	81292	OOR <	OOR <	23.23	OOR <	OOR <	OOR <	4.37	OOR <	490.21	OOR <	OOR <	OOR <	2.98	OOR <	233.21	OOR <	OOR <
X74	G2	679	076	PENN	2017.49	96026.1	OOR <	1.13	1239.17	OOR <	OOR <	OOR <	105.04	OOR <	166.76	0.27	OOR <	1.65	95.52	1.54	3431.69	163.48	OOR <
X75	G3	681	077	PENN	2101.29	OOR >	OOR <	54.56	OOR >	OOR <	OOR <	OOR <	2673.63	OOR <	10381.4	34.4	OOR <	11.39	14.02	11.35	16785.2	3996.05	OOR <
*** = Value not available; --- = Designated as an outlier
*Value = Value extrapolated beyond standard range
OOR = Out of Range; OOR> = Out of Range Above; OOR< = Out of Range Below
Exp Conc = Expected Concentration; Obs Conc = Observed Concentration

## Sheet: Exp Conc
File Name: D:\barbara\rwanda-pascale\plaat 1 ijklijnen optimize.rbx
Acquisition Date: 08-Feb-2011, 09:13 AM
Reader Serial Number: LX10000347002
Plate ID:
RP1 PMT (Volts): 641.51
RP1 Target: 3595
		Hu IL-1b (39)	Hu IL-1ra (25)	Hu IL-2 (38)	Hu IL-6 (19)	Hu IL-8 (54)	Hu IL-10 (56)	Hu IL-12(p70) (75)	Hu IL-17 (76)	Hu G-CSF (57)	Hu IFN-g (21)	Hu IP-10 (48)	Hu MCP-1(MCAF) (53)	Hu MIP-1a (55)	Hu MIP-1b (18)	Hu RANTES (37)	Hu TNF-a (36)	Hu VEGF (45)	Hu IL-1a (63)	Hu IFN-a2 (20)
Type	Well	Exp Conc	Exp Conc	Exp Conc	Exp Conc	Exp Conc	Exp Conc	Exp Conc	Exp Conc	Exp Conc	Exp Conc	Exp Conc	Exp Conc	Exp Conc	Exp Conc	Exp Conc	Exp Conc	Exp Conc	Exp Conc	Exp Conc
S1	G3,H3	28830	32510	14275	31270	26896	27846	34841	23195	29967	29444	29740	24205	21494	24075	26475	75398	33542	25358	5159
S2	E3,F3	7207.5	8127.5	3568.75	7817.5	6724	6961.5	8710.25	5798.75	7491.75	7361	7435	6051.25	5373.5	6018.75	6618.75	18849.5	8385.5	6339.5	1289.75
S3	C3,D3	1801.88	2031.88	892.19	1954.38	1681	1740.38	2177.56	1449.69	1872.94	1840.25	1858.75	1512.81	1343.38	1504.69	1654.69	4712.38	2096.38	1584.88	322.44
S4	A3,B3	450.47	507.97	223.05	488.59	420.25	435.09	544.39	362.42	468.23	460.06	464.69	378.2	335.84	376.17	413.67	1178.09	524.09	396.22	80.61
S5	G2,H2	112.62	126.99	55.76	122.15	105.06	108.77	136.1	90.61	117.06	115.02	116.17	94.55	83.96	94.04	103.42	294.52	131.02	99.05	20.15
S6	E2,F2	28.15	31.75	13.94	30.54	26.27	27.19	34.02	22.65	29.26	28.75	29.04	23.64	20.99	23.51	25.85	73.63	32.76	24.76	5.04
S7	C2,D2	7.04	7.94	3.49	7.63	6.57	6.8	8.51	5.66	7.32	7.19	7.26	5.91	5.25	5.88	6.46	18.41	8.19	6.19	1.26
S8	A2,B2	1.76	1.98	0.87	1.91	1.64	1.7	2.13	1.42	1.83	1.8	1.82	1.48	1.31	1.47	1.62	4.6	2.05	1.55	0.31
S9	G1,H1	0.44	0.5	0.22	0.48	0.41	0.42	0.53	0.35	0.46	0.45	0.45	0.37	0.33	0.37	0.4	1.15	0.51	0.39	0.08
S10	E1,F1	0.11	0.12	0.05	0.12	0.1	0.11	0.13	0.09	0.11	0.11	0.11	0.09	0.08	0.09	0.1	0.29	0.13	0.1	0.02
S11	C1,D1	0.03	0.03	0.01	0.03	0.03	0.03	0.03	0.02	0.03	0.03	0.03	0.02	0.02	0.02	0.03	0.07	0.03	0.02	0
X1	A4
X2	B4
X3	C4
X4	D4
X5	E4
X6	F4
X7	G4
X8	H4
X9	A5
X10	B5
X11	C5
X12	D5
X13	E5
X14	F5
X15	G5
X16	H5
X17	A6
X18	B6
X19	C6
X20	D6
X21	E6
X22	F6
X23	G6
X24	H6
X25	A7
X26	B7
X27	C7
X28	D7
X29	E7
X30	F7
X31	G7
X32	H7
X33	A8
X34	B8
X35	C8
X36	D8
X37	E8
X38	F8
X39	G8
X40	H8
X41	A9
X42	B9
X43	C9
X44	D9
X45	E9
X46	F9
X47	G9
X48	H9
X49	A10
X50	B10
X51	C10
X52	D10
X53	E10
X54	F10
X55	G10
X56	H10
X57	A11
X58	B11
X59	C11
X60	D11
X61	E11
X62	F11
X63	G11
X64	H11
X65	A12
X66	B12
X67	C12
X68	D12
X69	E12
X70	F12
X71	G12
X72	H12
*** = Value not available; --- = Designated as an outlier
*Value = Value extrapolated beyond standard range
OOR = Out of Range; OOR> = Out of Range Above; OOR< = Out of Range Below
Exp Conc = Expected Concentration; Obs Conc = Observed Concentration
Concentration Units = pg/ml

## Sheet: (Obs Exp) X 100
File Name: D:\barbara\rwanda-pascale\plaat 1 ijklijnen optimize.rbx
Acquisition Date: 08-Feb-2011, 09:13 AM
Reader Serial Number: LX10000347002
Plate ID:
RP1 PMT (Volts): 641.51
RP1 Target: 3595
		Hu IL-1b (39)	Hu IL-1ra (25)	Hu IL-2 (38)	Hu IL-6 (19)	Hu IL-8 (54)	Hu IL-10 (56)	Hu IL-12(p70) (75)	Hu IL-17 (76)	Hu G-CSF (57)	Hu IFN-g (21)	Hu IP-10 (48)	Hu MCP-1(MCAF) (53)	Hu MIP-1a (55)	Hu MIP-1b (18)	Hu RANTES (37)	Hu TNF-a (36)	Hu VEGF (45)	Hu IL-1a (63)	Hu IFN-a2 (20)
Type	Well	(Obs/Exp) * 100	(Obs/Exp) * 100	(Obs/Exp) * 100	(Obs/Exp) * 100	(Obs/Exp) * 100	(Obs/Exp) * 100	(Obs/Exp) * 100	(Obs/Exp) * 100	(Obs/Exp) * 100	(Obs/Exp) * 100	(Obs/Exp) * 100	(Obs/Exp) * 100	(Obs/Exp) * 100	(Obs/Exp) * 100	(Obs/Exp) * 100	(Obs/Exp) * 100	(Obs/Exp) * 100	(Obs/Exp) * 100	(Obs/Exp) * 100
S1	G3,H3		103					82			100	99						101		***
S2	E3,F3	83	97	101	104	101	117	112	99	114	100	100	97				98	97	95	86
S3	C3,D3	106	106	99	96	97	94	94	103	97	103	102	102		100	101	102	105	102	107
S4	A3,B3	99	93	108	107	114	109	103	94	106	91	97	98	101	100	97	105	95	98	93
S5	G2,H2	98	108	96	105	88	109	115	117	103	111	103	109	108	98	113	103	108	108	113
S6	E2,F2	93	96	76	82	94	81	78	79	81	113	97	87	83	102	83	74	93	81	114
S7	C2,D2	128	111	165	107	120	97	124	157	125	366	106	118	121	105	124	128		146	674
S8	A2,B2	105	76	295	121	101	107	111	61	121	***		100	104	94	102	133		77	842
S9	G1,H1	76		***	97	94	107	82		82			87	76	103	87	98			***
S10	E1,F1	119		324	88	95	111	111		82			110	76		113	77
S11	C1,D1	100					91						113	416
X1	A4
X2	B4
X3	C4
X4	D4
X5	E4
X6	F4
X7	G4
X8	H4
X9	A5
X10	B5
X11	C5
X12	D5
X13	E5
X14	F5
X15	G5
X16	H5
X17	A6
X18	B6
X19	C6
X20	D6
X21	E6
X22	F6
X23	G6
X24	H6
X25	A7
X26	B7
X27	C7
X28	D7
X29	E7
X30	F7
X31	G7
X32	H7
X33	A8
X34	B8
X35	C8
X36	D8
X37	E8
X38	F8
X39	G8
X40	H8
X41	A9
X42	B9
X43	C9
X44	D9
X45	E9
X46	F9
X47	G9
X48	H9
X49	A10
X50	B10
X51	C10
X52	D10
X53	E10
X54	F10
X55	G10
X56	H10
X57	A11
X58	B11
X59	C11
X60	D11
X61	E11
X62	F11
X63	G11
X64	H11
X65	A12
X66	B12
X67	C12
X68	D12
X69	E12
X70	F12
X71	G12
X72	H12
*** = Value not available; --- = Designated as an outlier
*Value = Value extrapolated beyond standard range
OOR = Out of Range; OOR> = Out of Range Above; OOR< = Out of Range Below
Exp Conc = Expected Concentration; Obs Conc = Observed Concentration
Concentration Units = pg/ml

## Sheet: Dilution
File Name: D:\barbara\rwanda-pascale\plaat 1 ijklijnen optimize.rbx
Acquisition Date: 08-Feb-2011, 09:13 AM
Reader Serial Number: LX10000347002
Plate ID:
RP1 PMT (Volts): 641.51
RP1 Target: 3595
		Hu IL-1b (39)	Hu IL-1ra (25)	Hu IL-2 (38)	Hu IL-6 (19)	Hu IL-8 (54)	Hu IL-10 (56)	Hu IL-12(p70) (75)	Hu IL-17 (76)	Hu G-CSF (57)	Hu IFN-g (21)	Hu IP-10 (48)	Hu MCP-1(MCAF) (53)	Hu MIP-1a (55)	Hu MIP-1b (18)	Hu RANTES (37)	Hu TNF-a (36)	Hu VEGF (45)	Hu IL-1a (63)	Hu IFN-a2 (20)
Type	Well	Dilution	Dilution	Dilution	Dilution	Dilution	Dilution	Dilution	Dilution	Dilution	Dilution	Dilution	Dilution	Dilution	Dilution	Dilution	Dilution	Dilution	Dilution	Dilution
S1	G3,H3	1	1	1	1	1	1	1	1	1	1	1	1	1	1	1	1	1	1	1
S2	E3,F3	1	1	1	1	1	1	1	1	1	1	1	1	1	1	1	1	1	1	1
S3	C3,D3	1	1	1	1	1	1	1	1	1	1	1	1	1	1	1	1	1	1	1
S4	A3,B3	1	1	1	1	1	1	1	1	1	1	1	1	1	1	1	1	1	1	1
S5	G2,H2	1	1	1	1	1	1	1	1	1	1	1	1	1	1	1	1	1	1	1
S6	E2,F2	1	1	1	1	1	1	1	1	1	1	1	1	1	1	1	1	1	1	1
S7	C2,D2	1	1	1	1	1	1	1	1	1	1	1	1	1	1	1	1	1	1	1
S8	A2,B2	1	1	1	1	1	1	1	1	1	1	1	1	1	1	1	1	1	1	1
S9	G1,H1	1	1	1	1	1	1	1	1	1	1	1	1	1	1	1	1	1	1	1
S10	E1,F1	1	1	1	1	1	1	1	1	1	1	1	1	1	1	1	1	1	1	1
S11	C1,D1	1	1	1	1	1	1	1	1	1	1	1	1	1	1	1	1	1	1	1
X1	A4	4	4	4	4	4	4	4	4	4	4	4	4	4	4	4	4	4	4	4
X2	B4	4	4	4	4	4	4	4	4	4	4	4	4	4	4	4	4	4	4	4
X3	C4	4	4	4	4	4	4	4	4	4	4	4	4	4	4	4	4	4	4	4
X4	D4	4	4	4	4	4	4	4	4	4	4	4	4	4	4	4	4	4	4	4
X5	E4	4	4	4	4	4	4	4	4	4	4	4	4	4	4	4	4	4	4	4
X6	F4	4	4	4	4	4	4	4	4	4	4	4	4	4	4	4	4	4	4	4
X7	G4	4	4	4	4	4	4	4	4	4	4	4	4	4	4	4	4	4	4	4
X8	H4	4	4	4	4	4	4	4	4	4	4	4	4	4	4	4	4	4	4	4
X9	A5	4	4	4	4	4	4	4	4	4	4	4	4	4	4	4	4	4	4	4
X10	B5	4	4	4	4	4	4	4	4	4	4	4	4	4	4	4	4	4	4	4
X11	C5	4	4	4	4	4	4	4	4	4	4	4	4	4	4	4	4	4	4	4
X12	D5	4	4	4	4	4	4	4	4	4	4	4	4	4	4	4	4	4	4	4
X13	E5	4	4	4	4	4	4	4	4	4	4	4	4	4	4	4	4	4	4	4
X14	F5	4	4	4	4	4	4	4	4	4	4	4	4	4	4	4	4	4	4	4
X15	G5	4	4	4	4	4	4	4	4	4	4	4	4	4	4	4	4	4	4	4
X16	H5	4	4	4	4	4	4	4	4	4	4	4	4	4	4	4	4	4	4	4
X17	A6	4	4	4	4	4	4	4	4	4	4	4	4	4	4	4	4	4	4	4
X18	B6	4	4	4	4	4	4	4	4	4	4	4	4	4	4	4	4	4	4	4
X19	C6	4	4	4	4	4	4	4	4	4	4	4	4	4	4	4	4	4	4	4
X20	D6	4	4	4	4	4	4	4	4	4	4	4	4	4	4	4	4	4	4	4
X21	E6	4	4	4	4	4	4	4	4	4	4	4	4	4	4	4	4	4	4	4
X22	F6	4	4	4	4	4	4	4	4	4	4	4	4	4	4	4	4	4	4	4
X23	G6	4	4	4	4	4	4	4	4	4	4	4	4	4	4	4	4	4	4	4
X24	H6	4	4	4	4	4	4	4	4	4	4	4	4	4	4	4	4	4	4	4
X25	A7	4	4	4	4	4	4	4	4	4	4	4	4	4	4	4	4	4	4	4
X26	B7	4	4	4	4	4	4	4	4	4	4	4	4	4	4	4	4	4	4	4
X27	C7	4	4	4	4	4	4	4	4	4	4	4	4	4	4	4	4	4	4	4
X28	D7	4	4	4	4	4	4	4	4	4	4	4	4	4	4	4	4	4	4	4
X29	E7	4	4	4	4	4	4	4	4	4	4	4	4	4	4	4	4	4	4	4
X30	F7	4	4	4	4	4	4	4	4	4	4	4	4	4	4	4	4	4	4	4
X31	G7	4	4	4	4	4	4	4	4	4	4	4	4	4	4	4	4	4	4	4
X32	H7	4	4	4	4	4	4	4	4	4	4	4	4	4	4	4	4	4	4	4
X33	A8	4	4	4	4	4	4	4	4	4	4	4	4	4	4	4	4	4	4	4
X34	B8	4	4	4	4	4	4	4	4	4	4	4	4	4	4	4	4	4	4	4
X35	C8	4	4	4	4	4	4	4	4	4	4	4	4	4	4	4	4	4	4	4
X36	D8	4	4	4	4	4	4	4	4	4	4	4	4	4	4	4	4	4	4	4
X37	E8	4	4	4	4	4	4	4	4	4	4	4	4	4	4	4	4	4	4	4
X38	F8	4	4	4	4	4	4	4	4	4	4	4	4	4	4	4	4	4	4	4
X39	G8	4	4	4	4	4	4	4	4	4	4	4	4	4	4	4	4	4	4	4
X40	H8	4	4	4	4	4	4	4	4	4	4	4	4	4	4	4	4	4	4	4
X41	A9	4	4	4	4	4	4	4	4	4	4	4	4	4	4	4	4	4	4	4
X42	B9	4	4	4	4	4	4	4	4	4	4	4	4	4	4	4	4	4	4	4
X43	C9	4	4	4	4	4	4	4	4	4	4	4	4	4	4	4	4	4	4	4
X44	D9	4	4	4	4	4	4	4	4	4	4	4	4	4	4	4	4	4	4	4
X45	E9	4	4	4	4	4	4	4	4	4	4	4	4	4	4	4	4	4	4	4
X46	F9	4	4	4	4	4	4	4	4	4	4	4	4	4	4	4	4	4	4	4
X47	G9	4	4	4	4	4	4	4	4	4	4	4	4	4	4	4	4	4	4	4
X48	H9	4	4	4	4	4	4	4	4	4	4	4	4	4	4	4	4	4	4	4
X49	A10	4	4	4	4	4	4	4	4	4	4	4	4	4	4	4	4	4	4	4
X50	B10	4	4	4	4	4	4	4	4	4	4	4	4	4	4	4	4	4	4	4
X51	C10	4	4	4	4	4	4	4	4	4	4	4	4	4	4	4	4	4	4	4
X52	D10	4	4	4	4	4	4	4	4	4	4	4	4	4	4	4	4	4	4	4
X53	E10	4	4	4	4	4	4	4	4	4	4	4	4	4	4	4	4	4	4	4
X54	F10	4	4	4	4	4	4	4	4	4	4	4	4	4	4	4	4	4	4	4
X55	G10	4	4	4	4	4	4	4	4	4	4	4	4	4	4	4	4	4	4	4
X56	H10	4	4	4	4	4	4	4	4	4	4	4	4	4	4	4	4	4	4	4
X57	A11	4	4	4	4	4	4	4	4	4	4	4	4	4	4	4	4	4	4	4
X58	B11	4	4	4	4	4	4	4	4	4	4	4	4	4	4	4	4	4	4	4
X59	C11	4	4	4	4	4	4	4	4	4	4	4	4	4	4	4	4	4	4	4
X60	D11	4	4	4	4	4	4	4	4	4	4	4	4	4	4	4	4	4	4	4
X61	E11	4	4	4	4	4	4	4	4	4	4	4	4	4	4	4	4	4	4	4
X62	F11	4	4	4	4	4	4	4	4	4	4	4	4	4	4	4	4	4	4	4
X63	G11	4	4	4	4	4	4	4	4	4	4	4	4	4	4	4	4	4	4	4
X64	H11	4	4	4	4	4	4	4	4	4	4	4	4	4	4	4	4	4	4	4
X65	A12	4	4	4	4	4	4	4	4	4	4	4	4	4	4	4	4	4	4	4
X66	B12	4	4	4	4	4	4	4	4	4	4	4	4	4	4	4	4	4	4	4
X67	C12	4	4	4	4	4	4	4	4	4	4	4	4	4	4	4	4	4	4	4
X68	D12	4	4	4	4	4	4	4	4	4	4	4	4	4	4	4	4	4	4	4
X69	E12	4	4	4	4	4	4	4	4	4	4	4	4	4	4	4	4	4	4	4
X70	F12	4	4	4	4	4	4	4	4	4	4	4	4	4	4	4	4	4	4	4
X71	G12	25	25	25	25	25	25	25	25	25	25	25	25	25	25	25	25	25	25	25
X72	H12	50	50	50	50	50	50	50	50	50	50	50	50	50	50	50	50	50	50	50
*** = Value not available; --- = Designated as an outlier
*Value = Value extrapolated beyond standard range
OOR = Out of Range; OOR> = Out of Range Above; OOR< = Out of Range Below
Exp Conc = Expected Concentration; Obs Conc = Observed Concentration
Concentration Units = pg/ml

## Sheet: Standard Curve
Regression Type: Logistic - 5PL		Regression Type: Logistic - 5PL
Std. Curve: FI = 33.7638 + (11394 - 33.7638) / ((1 + (Conc / 889.436)^-1.53332))^0.340103		Std. Curve: FI = 14.1645 + (5428.83 - 14.1645) / ((1 + (Conc / 9897.25)^-1.33259))^0.749713
FitProb. = 0.0514, ResVar. = 2.1996		FitProb. = 0.2405, ResVar. = 1.4006
Regression Type: Logistic - 5PL		Regression Type: Logistic - 5PL
Std. Curve: FI = 223.813 + (10796.9 - 223.813) / ((1 + (Conc / 1804.3)^-2.01383))^0.327027		Std. Curve: FI = 41.681 + (10983.3 - 41.681) / ((1 + (Conc / 2681.99)^-1.44954))^0.442262
FitProb. = 0.0000, ResVar. = 8.7034		FitProb. = 0.0710, ResVar. = 2.1574
Regression Type: Logistic - 5PL		Regression Type: Logistic - 5PL
Std. Curve: FI = 40.2615 + (8331.56 - 40.2615) / ((1 + (Conc / 3490.07)^-1.71568))^0.378015		Std. Curve: FI = 22.4205 + (15101.3 - 22.4205) / ((1 + (Conc / 1787.56)^-1.80183))^0.262668
FitProb. = 0.0997, ResVar. = 1.9467		FitProb. = 0.2369, ResVar. = 1.3575
Regression Type: Logistic - 5PL		Regression Type: Logistic - 5PL
Std. Curve: FI = 51.1519 + (10769.1 - 51.1519) / ((1 + (Conc / 5225.51)^-1.41883))^0.381139		Std. Curve: FI = 201.118 + (14222.2 - 201.118) / ((1 + (Conc / 2662.29)^-0.884378))^0.942089
FitProb. = 0.0264, ResVar. = 2.5397		FitProb. = 0.0020, ResVar. = 6.2235
Regression Type: Logistic - 5PL		Regression Type: Logistic - 5PL
Std. Curve: FI = 23.7518 + (10104.6 - 23.7518) / ((1 + (Conc / 1767.86)^-2.01008))^0.414869		Std. Curve: FI = 14.4024 + (6047.51 - 14.4024) / ((1 + (Conc / 16382.2)^-9.13134))^0.122196
FitProb. = 0.0017, ResVar. = 4.3236		FitProb. = 0.0014, ResVar. = 5.1893
Regression Type: Logistic - 5PL		Regression Type: Logistic - 5PL
Std. Curve: FI = 25.6534 + (22339.6 - 25.6534) / ((1 + (Conc / 431.406)^-0.437319))^4.67131		Std. Curve: FI = 38.458 + (14228.6 - 38.458) / ((1 + (Conc / 1020.03)^-1.53969))^0.50131
FitProb. = 0.6300, ResVar. = 0.4621		FitProb. = 0.0975, ResVar. = 1.8608
Regression Type: Logistic - 5PL		Regression Type: Logistic - 5PL
Std. Curve: FI = 252.189 + (40740.2 - 252.189) / ((1 + (Conc / 0.160682)^-0.230043))^10		Std. Curve: FI = 24.5211 + (11748.2 - 24.5211) / ((1 + (Conc / 621.61)^-2.31131))^0.249728
FitProb. = 0.0075, ResVar. = 3.9865		FitProb. = 0.6966, ResVar. = 0.3616
Regression Type: Logistic - 5PL		Regression Type: Logistic - 5PL
Std. Curve: FI = 19.3685 + (9707.32 - 19.3685) / ((1 + (Conc / 856.694)^-1.51646))^0.503383		Std. Curve: FI = 38.4172 + (10820.8 - 38.4172) / ((1 + (Conc / 9195.74)^-6.21251))^0.0999999
FitProb. = 0.0007, ResVar. = 5.7180		FitProb. = 0.0005, ResVar. = 4.9662
Regression Type: Logistic - 5PL		Regression Type: Logistic - 5PL
Std. Curve: FI = 566.517 + (18721.2 - 566.517) / ((1 + (Conc / 4458.66)^-0.474324))^2.31484		Std. Curve: FI = 1535.92 + (11497.7 - 1535.92) / ((1 + (Conc / 1016.42)^-1.75348))^0.29614
FitProb. = 0.3539, ResVar. = 0.8594		FitProb. = 0.1756, ResVar. = 1.7396
Regression Type: Logistic - 5PL
Std. Curve: FI = 24.6977 + (9015.38 - 24.6977) / ((1 + (Conc / 611.888)^-1.90907))^0.871394
FitProb. = 0.0000, ResVar. = 7.5034
